# Supplementary material for: Synovial Sarcoma Chromatin Dynamics Reveal a Continuum in SS18:SSX Reprograming
Source: bioRxiv. 2024 May 17:2024.05.14.594262. Preprint. [Version 1] doi: 10.1101/2024.05.14.594262 (PMC11118320; doi:10.1101/2024.05.14.594262)
Supplement: Supplement 3 [file media-3.xlsx]

## Sheet: Sheet1
Supplemental Table 3: Univariate cox regression analysis for metastatic free survival in 52 synovial sarcoma patients.
Variable	HR	CI 95%	p-value	reference variable
Location
Distal extremity	0.76	0.31-1.9	0.4	Axial
Proximal extremity	0.76	0.29-2	0.82	Axial
Sex
Male	0.92	0.42-2	0.83	Female
Fusion
SS18::SSX2	1.7	0.73-3.9	0.22	SS18::SSX1
Bivalency Group
Low	0.33	0.15-0.75	0.0076	High
Bivalency count	0.9991	1-1.001	0.000398	Continuous
CI, confidence interval; HR, hazard ratio
