# Supplementary material for: Synovial Sarcoma Chromatin Dynamics Reveal a Continuum in SS18:SSX Reprograming
Source: bioRxiv. 2024 May 17:2024.05.14.594262. Preprint. [Version 1] doi: 10.1101/2024.05.14.594262 (PMC11118320; doi:10.1101/2024.05.14.594262)
Supplement: Supplement 4 [file media-4.xlsx]

## Sheet: Upregulated
Supplemental Table 4: Upregulated genes
Ensembl ID	Gene Symbol	log2FoldChange	padj	Description	Biological Process (GO)
ENSG00000186297	GABRA5	6.70674	1.0325e-11	gamma-aminobutyric acid type A receptor subunit alpha5	GO:0051932 synaptic transmission, GABAergic;GO:0060384 innervation;GO:0007214 gamma-aminobutyric acid signaling pathway
ENSG00000133124	IRS4	6.01156	7.32935e-10	insulin receptor substrate 4	GO:0008286 insulin receptor signaling pathway;GO:0032869 cellular response to insulin stimulus;GO:0032868 response to insulin
ENSG00000154646	TMPRSS15	5.75282	0.00380543	transmembrane serine protease 15	GO:0006897 endocytosis;GO:0006508 proteolysis;GO:0016192 vesicle-mediated transport
ENSG00000196604	POTEF	5.33998	2.20897e-06	POTE ankyrin domain family member F	GO:0098974 postsynaptic actin cytoskeleton organization;GO:0099188 postsynaptic cytoskeleton organization;GO:0001895 retina homeostasis
ENSG00000184221	OLIG1	4.69677	0.000137892	oligodendrocyte transcription factor 1	GO:0014003 oligodendrocyte development;GO:0048663 neuron fate commitment;GO:0048709 oligodendrocyte differentiation
ENSG00000139330	KERA	4.63081	0.000779696	keratocan	GO:0061303 cornea development in camera-type eye;GO:0007601 visual perception;GO:0050953 sensory perception of light stimulus
ENSG00000118972	FGF23	4.61321	0.00907518	fibroblast growth factor 23	GO:0010979 regulation of vitamin D 24-hydroxylase activity;GO:0010980 positive regulation of vitamin D 24-hydroxylase activity;GO:0042369 vitamin D catabolic process
ENSG00000102683	SGCG	4.59909	3.89443e-08	sarcoglycan gamma	GO:0060047 heart contraction;GO:0003015 heart process;GO:0048738 cardiac muscle tissue development
ENSG00000101076	HNF4A	4.59773	0.0227637	hepatocyte nuclear factor 4 alpha	GO:0006591 ornithine metabolic process;GO:0055091 phospholipid homeostasis;GO:0010470 regulation of gastrulation
ENSG00000204610	TRIM15	4.59276	0.00117225	tripartite motif containing 15	GO:1901253 negative regulation of intracellular transport of viral material;GO:0007500 mesodermal cell fate determination;GO:1901252 regulation of intracellular transport of viral material
ENSG00000083782	EPYC	4.5188	0.00118748	epiphycan	GO:0061975 articular cartilage development;GO:0007605 sensory perception of sound;GO:0051216 cartilage development
ENSG00000134917	ADAMTS8	4.50139	2.96762e-06	ADAM metallopeptidase with thrombospondin type 1 motif 8	GO:0035435 phosphate ion transmembrane transport;GO:0006817 phosphate ion transport;GO:0098661 inorganic anion transmembrane transport
ENSG00000141668	CBLN2	4.49542	0.000813317	cerebellin 2 precursor	GO:0098814 spontaneous synaptic transmission;GO:0099558 maintenance of synapse structure;GO:0099174 regulation of presynapse organization
ENSG00000163599	CTLA4	4.32486	0.00117754	cytotoxic T-lymphocyte associated protein 4	GO:0045590 negative regulation of regulatory T cell differentiation;GO:0030889 negative regulation of B cell proliferation;GO:0050869 negative regulation of B cell activation
ENSG00000196834	POTEI	4.17437	0.00201844	POTE ankyrin domain family member I	GO:0098974 postsynaptic actin cytoskeleton organization;GO:0099188 postsynaptic cytoskeleton organization;GO:0001895 retina homeostasis
ENSG00000183072	NKX2-5	4.16751	0.00289662	NK2 homeobox 5	GO:0003168 Purkinje myocyte differentiation;GO:0003342 proepicardium development;GO:0003343 septum transversum development
ENSG00000145526	CDH18	4.13605	0.00258972	cadherin 18	GO:0044331 cell-cell adhesion mediated by cadherin;GO:0016339 calcium-dependent cell-cell adhesion via plasma membrane cell adhesion molecules;GO:0034332 adherens junction organization
ENSG00000162670	BRINP3	4.12511	0.00721769	BMP/retinoic acid inducible neural specific 3	GO:0071300 cellular response to retinoic acid;GO:0045666 positive regulation of neuron differentiation;GO:0032526 response to retinoic acid
ENSG00000187398	LUZP2	3.99688	0.000780487	leucine zipper protein 2	NA
ENSG00000183313	OR52L1	3.96719	0.00331679	olfactory receptor family 52 subfamily L member 1	GO:0050911 detection of chemical stimulus involved in sensory perception of smell;GO:0007608 sensory perception of smell;GO:0050907 detection of chemical stimulus involved in sensory perception
ENSG00000136997	MYC	3.89427	1.31674e-09	MYC proto-oncogene, bHLH transcription factor	GO:0090095 regulation of metanephric cap mesenchymal cell proliferation;GO:0090096 positive regulation of metanephric cap mesenchymal cell proliferation;GO:1905643 positive regulation of DNA methylation
ENSG00000125813	PAX1	3.84162	0.00131069	paired box 1	GO:0006366 transcription by RNA polymerase II;GO:0001501 skeletal system development;GO:0006351 DNA-templated transcription
ENSG00000188691	OR56A5	3.84158	0.00491461	olfactory receptor family 56 subfamily A member 5	GO:0050911 detection of chemical stimulus involved in sensory perception of smell;GO:0007608 sensory perception of smell;GO:0050907 detection of chemical stimulus involved in sensory perception
ENSG00000205927	OLIG2	3.76382	0.000635792	oligodendrocyte transcription factor 2	GO:0021530 spinal cord oligodendrocyte cell fate specification;GO:0021778 oligodendrocyte cell fate specification;GO:0021779 oligodendrocyte cell fate commitment
ENSG00000183389	OR56A4	3.75978	0.00437645	olfactory receptor family 56 subfamily A member 4	GO:0050911 detection of chemical stimulus involved in sensory perception of smell;GO:0007608 sensory perception of smell;GO:0050907 detection of chemical stimulus involved in sensory perception
ENSG00000222038	POTEJ	3.74739	0.0193943	POTE ankyrin domain family member J	GO:0098974 postsynaptic actin cytoskeleton organization;GO:0099188 postsynaptic cytoskeleton organization;GO:0001895 retina homeostasis
ENSG00000154645	CHODL	3.65629	0.00158202	chondrolectin	GO:0050772 positive regulation of axonogenesis;GO:0050770 regulation of axonogenesis;GO:0050769 positive regulation of neurogenesis
ENSG00000075429	CACNG5	3.62173	0.000656325	calcium voltage-gated channel auxiliary subunit gamma 5	GO:0098943 neurotransmitter receptor transport, postsynaptic endosome to lysosome;GO:0098953 receptor diffusion trapping;GO:0098970 postsynaptic neurotransmitter receptor diffusion trapping
ENSG00000164458	TBXT	3.60492	0.0155816	T-box transcription factor T	GO:0090009 primitive streak formation;GO:0060379 cardiac muscle cell myoblast differentiation;GO:0010002 cardioblast differentiation
ENSG00000165066	NKX6-3	3.56126	0.0152224	NK6 homeobox 3	GO:0035883 enteroendocrine cell differentiation;GO:0001709 cell fate determination;GO:0030857 negative regulation of epithelial cell differentiation
ENSG00000188219	POTEE	3.5432	0.00273312	POTE ankyrin domain family member E	GO:0098974 postsynaptic actin cytoskeleton organization;GO:0099188 postsynaptic cytoskeleton organization;GO:0021762 substantia nigra development
ENSG00000094796	KRT31	3.53711	0.00997095	keratin 31	GO:0045109 intermediate filament organization;GO:0045104 intermediate filament cytoskeleton organization;GO:0045103 intermediate filament-based process
ENSG00000251258	RFPL4B	3.48091	0.0101266	ret finger protein like 4B	GO:0016567 protein ubiquitination;GO:0032446 protein modification by small protein conjugation;GO:0070647 protein modification by small protein conjugation or removal
ENSG00000121871	SLITRK3	3.46685	0.0130554	SLIT and NTRK like family member 3	GO:0072553 terminal button organization;GO:0097116 gephyrin clustering involved in postsynaptic density assembly;GO:0097107 postsynaptic density assembly
ENSG00000197409	H3C4	3.34166	0.0289465	H3 clustered histone 4	GO:0006334 nucleosome assembly;GO:0032200 telomere organization;GO:0034728 nucleosome organization
ENSG00000164362	TERT	3.29565	0.00255003	telomerase reverse transcriptase	GO:1903618 regulation of transdifferentiation;GO:1903620 positive regulation of transdifferentiation;GO:0140745 siRNA transcription
ENSG00000180934	OR56A1	3.28024	0.000908382	olfactory receptor family 56 subfamily A member 1	GO:0050911 detection of chemical stimulus involved in sensory perception of smell;GO:0007608 sensory perception of smell;GO:0050907 detection of chemical stimulus involved in sensory perception
ENSG00000084628	NKAIN1	3.26406	6.72242e-08	sodium/potassium transporting ATPase interacting 1	GO:0002028 regulation of sodium ion transport;GO:0010959 regulation of metal ion transport;GO:0043269 regulation of monoatomic ion transport
ENSG00000164303	ENPP6	3.22006	0.000813317	ectonucleotide pyrophosphatase/phosphodiesterase 6	GO:0019695 choline metabolic process;GO:0097164 ammonium ion metabolic process;GO:0046475 glycerophospholipid catabolic process
ENSG00000163395	IGFN1	3.17646	0.00390462	immunoglobulin like and fibronectin type III domain containing 1	GO:0008150 biological_process
ENSG00000275126	H4C13	3.12543	0.00932533	H4 clustered histone 13	GO:0061644 protein localization to CENP-A containing chromatin;GO:0045653 negative regulation of megakaryocyte differentiation;GO:0071459 protein localization to chromosome, centromeric region
ENSG00000163081	CCDC140	3.11174	0.0391431	CCDC140 long non-coding RNA	NA
ENSG00000158748	HTR6	3.10431	0.00988223	5-hydroxytryptamine receptor 6	GO:0098664 G protein-coupled serotonin receptor signaling pathway;GO:0007210 serotonin receptor signaling pathway;GO:0021795 cerebral cortex cell migration
ENSG00000204969	PCDHA2	3.09937	0.0159612	protocadherin alpha 2	GO:0007156 homophilic cell adhesion via plasma membrane adhesion molecules;GO:0098742 cell-cell adhesion via plasma-membrane adhesion molecules;GO:0098609 cell-cell adhesion
ENSG00000168334	XIRP1	3.09689	0.00465591	xin actin binding repeat containing 1	GO:0032091 negative regulation of protein binding;GO:0051100 negative regulation of binding;GO:0043393 regulation of protein binding
ENSG00000080224	EPHA6	3.07078	0.016827	EPH receptor A6	GO:0048013 ephrin receptor signaling pathway;GO:0007411 axon guidance;GO:0097485 neuron projection guidance
ENSG00000182901	RGS7	3.03859	0.0402873	regulator of G protein signaling 7	GO:0001975 response to amphetamine;GO:1901381 positive regulation of potassium ion transmembrane transport;GO:0014075 response to amine
ENSG00000162039	MEIOB	3.00781	0.00254954	meiosis specific with OB-fold	GO:0007144 female meiosis I;GO:0000712 resolution of meiotic recombination intermediates;GO:0007143 female meiotic nuclear division
ENSG00000151835	SACS	2.97996	8.24153e-08	sacsin molecular chaperone	GO:0090084 negative regulation of inclusion body assembly;GO:0090083 regulation of inclusion body assembly;GO:0006457 protein folding
ENSG00000180336	MEIOC	2.94177	0.000934197	meiosis specific with coiled-coil domain	GO:0051728 cell cycle switching, mitotic to meiotic cell cycle;GO:0051729 germline cell cycle switching, mitotic to meiotic cell cycle;GO:0060184 cell cycle switching
ENSG00000106031	HOXA13	2.90871	0.00835406	homeobox A13	GO:0048619 embryonic hindgut morphogenesis;GO:2001055 positive regulation of mesenchymal cell apoptotic process;GO:0060847 endothelial cell fate specification
ENSG00000159251	ACTC1	2.88504	0.00680276	actin alpha cardiac muscle 1	GO:0090131 mesenchyme migration;GO:0030240 skeletal muscle thin filament assembly;GO:0014866 skeletal myofibril assembly
ENSG00000198797	BRINP2	2.87038	0.00276713	BMP/retinoic acid inducible neural specific 2	GO:0071300 cellular response to retinoic acid;GO:0045666 positive regulation of neuron differentiation;GO:0032526 response to retinoic acid
ENSG00000213937	CLDN9	2.86752	0.0327792	claudin 9	GO:0016338 calcium-independent cell-cell adhesion via plasma membrane cell-adhesion molecules;GO:0070830 bicellular tight junction assembly;GO:0120192 tight junction assembly
ENSG00000132744	ACY3	2.84153	0.0220764	aminoacylase 3	GO:0008150 biological_process
ENSG00000203995	ZYG11A	2.82269	4.63143e-06	zyg-11 family member A, cell cycle regulator	NA
ENSG00000165300	SLITRK5	2.81804	0.014816	SLIT and NTRK like family member 5	GO:0007625 grooming behavior;GO:0021756 striatum development;GO:0021544 subpallium development
ENSG00000117148	ACTL8	2.81572	0.0486968	actin like 8	GO:0030240 skeletal muscle thin filament assembly;GO:0014866 skeletal myofibril assembly;GO:0030239 myofibril assembly
ENSG00000179520	SLC17A8	2.81215	0.0126866	solute carrier family 17 member 8	GO:0051631 regulation of acetylcholine uptake;GO:0051943 positive regulation of amino acid uptake involved in synaptic transmission;GO:0051951 positive regulation of glutamate uptake involved in transmission of nerve impulse
ENSG00000019991	HGF	2.78862	0.00500165	hepatocyte growth factor	GO:0060665 regulation of branching involved in salivary gland morphogenesis by mesenchymal-epithelial signaling;GO:0014856 skeletal muscle cell proliferation;GO:0060638 mesenchymal-epithelial cell signaling
ENSG00000253293	HOXA10	2.78586	0.00441174	homeobox A10	GO:0060065 uterus development;GO:0009954 proximal/distal pattern formation;GO:0030326 embryonic limb morphogenesis
ENSG00000127863	TNFRSF19	2.78407	0.000268556	TNF receptor superfamily member 19	GO:0007254 JNK cascade;GO:0033209 tumor necrosis factor-mediated signaling pathway;GO:0051403 stress-activated MAPK cascade
ENSG00000125207	PIWIL1	2.78261	0.00894264	piwi like RNA-mediated gene silencing 1	GO:0035092 sperm DNA condensation;GO:0034587 piRNA processing;GO:0007289 spermatid nucleus differentiation
ENSG00000142319	SLC6A3	2.76776	0.0109569	solute carrier family 6 member 3	GO:0051583 dopamine uptake involved in synaptic transmission;GO:0051934 catecholamine uptake involved in synaptic transmission;GO:0051620 norepinephrine uptake
ENSG00000203877	RIPPLY2	2.72967	0.0345671	ripply transcriptional repressor 2	GO:0032525 somite rostral/caudal axis specification;GO:0036342 post-anal tail morphogenesis;GO:0000578 embryonic axis specification
ENSG00000128710	HOXD10	2.71781	0.0115849	homeobox D10	GO:0021520 spinal cord motor neuron cell fate specification;GO:0048934 peripheral nervous system neuron differentiation;GO:0048935 peripheral nervous system neuron development
ENSG00000128713	HOXD11	2.70472	0.0310869	homeobox D11	GO:0001658 branching involved in ureteric bud morphogenesis;GO:0060675 ureteric bud morphogenesis;GO:0072171 mesonephric tubule morphogenesis
ENSG00000185130	H2BC13	2.6776	0.00349383	H2B clustered histone 13	GO:0006334 nucleosome assembly;GO:0034728 nucleosome organization;GO:0065004 protein-DNA complex assembly
ENSG00000100867	DHRS2	2.64318	0.00191018	dehydrogenase/reductase 2	GO:0043011 myeloid dendritic cell differentiation;GO:0001773 myeloid dendritic cell activation;GO:0008207 C21-steroid hormone metabolic process
ENSG00000169851	PCDH7	2.63936	0.0142156	protocadherin 7	GO:0007156 homophilic cell adhesion via plasma membrane adhesion molecules;GO:0098742 cell-cell adhesion via plasma-membrane adhesion molecules;GO:0098609 cell-cell adhesion
ENSG00000165215	CLDN3	2.62403	0.0199348	claudin 3	GO:0014045 establishment of endothelial blood-brain barrier;GO:0150111 regulation of transepithelial transport;GO:0140459 response to Gram-positive bacterium
ENSG00000205457	TP53TG3C	2.62157	0.0135526	TP53 target 3C	NA
ENSG00000099994	SUSD2	2.61814	0.022341	sushi domain containing 2	GO:0051782 negative regulation of cell division;GO:1902807 negative regulation of cell cycle G1/S phase transition;GO:0051302 regulation of cell division
ENSG00000107159	CA9	2.611	0.018987	carbonic anhydrase 9	GO:0033574 response to testosterone;GO:1901654 response to ketone;GO:0001666 response to hypoxia
ENSG00000123388	HOXC11	2.60715	0.0122479	homeobox C11	GO:0060272 embryonic skeletal joint morphogenesis;GO:0001759 organ induction;GO:0072498 embryonic skeletal joint development
ENSG00000164920	OSR2	2.6062	0.00720227	odd-skipped related transciption factor 2	GO:0036023 embryonic skeletal limb joint morphogenesis;GO:0036022 limb joint morphogenesis;GO:0033687 osteoblast proliferation
ENSG00000274641	H2BC17	2.5894	0.0111142	H2B clustered histone 17	GO:0006334 nucleosome assembly;GO:0034728 nucleosome organization;GO:0065004 protein-DNA complex assembly
ENSG00000163497	FEV	2.5746	0.00292561	FEV transcription factor, ETS family member	GO:0048665 neuron fate specification;GO:0042551 neuron maturation;GO:0048663 neuron fate commitment
ENSG00000129654	FOXJ1	2.55514	0.0111382	forkhead box J1	GO:0002646 regulation of central tolerance induction;GO:0002648 positive regulation of central tolerance induction;GO:0002895 regulation of central B cell tolerance induction
ENSG00000143867	OSR1	2.51293	0.000183135	odd-skipped related transcription factor 1	GO:0072165 anterior mesonephric tubule development;GO:0072167 specification of mesonephric tubule identity;GO:0072168 specification of anterior mesonephric tubule identity
ENSG00000149735	GPHA2	2.47676	0.0130503	glycoprotein hormone subunit alpha 2	GO:0007189 adenylate cyclase-activating G protein-coupled receptor signaling pathway;GO:0007188 adenylate cyclase-modulating G protein-coupled receptor signaling pathway;GO:0007186 G protein-coupled receptor signaling pathway
ENSG00000099958	DERL3	2.47577	7.03966e-05	derlin 3	GO:1904153 negative regulation of retrograde protein transport, ER to cytosol;GO:0070862 negative regulation of protein exit from endoplasmic reticulum;GO:1904152 regulation of retrograde protein transport, ER to cytosol
ENSG00000275379	H3C11	2.47056	0.039819	H3 clustered histone 11	GO:0006334 nucleosome assembly;GO:0032200 telomere organization;GO:0034728 nucleosome organization
ENSG00000140534	TICRR	2.45081	0.000237542	TOPBP1 interacting checkpoint and replication regulator	GO:0033314 mitotic DNA replication checkpoint signaling;GO:0030174 regulation of DNA-templated DNA replication initiation;GO:0000076 DNA replication checkpoint signaling
ENSG00000184226	PCDH9	2.4474	0.0298023	protocadherin 9	GO:0007156 homophilic cell adhesion via plasma membrane adhesion molecules;GO:0098742 cell-cell adhesion via plasma-membrane adhesion molecules;GO:0098609 cell-cell adhesion
ENSG00000113739	STC2	2.43942	0.000202515	stanniocalcin 2	GO:0040015 negative regulation of multicellular organism growth;GO:2001256 regulation of store-operated calcium entry;GO:0046885 regulation of hormone biosynthetic process
ENSG00000196611	MMP1	2.43528	0.018073	matrix metallopeptidase 1	GO:0071492 cellular response to UV-A;GO:0070141 response to UV-A;GO:0030574 collagen catabolic process
ENSG00000116741	RGS2	2.43136	0.00217342	regulator of G protein signaling 2	GO:0140194 negative regulation of adenylate cyclase-inhibiting adrenergic receptor signaling pathway involved in heart process;GO:0140193 regulation of adenylate cyclase-inhibiting adrenergic receptor signaling pathway involved in heart process;GO:1900923 regulation of glycine import across plasma membrane
ENSG00000120471	TP53AIP1	2.42997	0.0165655	tumor protein p53 regulated apoptosis inducing protein 1	GO:0006915 apoptotic process;GO:0012501 programmed cell death;GO:0008219 cell death
ENSG00000105675	ATP4A	2.39405	0.00389104	ATPase H+/K+ transporting subunit alpha	GO:0045851 pH reduction;GO:0010248 establishment or maintenance of transmembrane electrochemical gradient;GO:0030007 intracellular potassium ion homeostasis
ENSG00000105610	KLF1	2.38751	0.00610067	KLF transcription factor 1	GO:0060135 maternal process involved in female pregnancy;GO:0030218 erythrocyte differentiation;GO:0034101 erythrocyte homeostasis
ENSG00000123407	HOXC12	2.37518	0.0377636	homeobox C12	GO:0006357 regulation of transcription by RNA polymerase II;GO:0006355 regulation of DNA-templated transcription;GO:1903506 regulation of nucleic acid-templated transcription
ENSG00000112539	C6orf118	2.35556	0.00120069	chromosome 6 open reading frame 118	NA
ENSG00000078399	HOXA9	2.35046	0.008698	homeobox A9	GO:0042118 endothelial cell activation;GO:0060216 definitive hemopoiesis;GO:0060065 uterus development
ENSG00000226124	FTCDNL1	2.3472	0.00588204	formiminotransferase cyclodeaminase N-terminal like	NA
ENSG00000181418	DDN	2.34303	0.00233834	dendrin	GO:0045944 positive regulation of transcription by RNA polymerase II;GO:0045893 positive regulation of DNA-templated transcription;GO:1903508 positive regulation of nucleic acid-templated transcription
ENSG00000151692	RNF144A	2.32282	1.76266e-07	ring finger protein 144A	GO:0032436 positive regulation of proteasomal ubiquitin-dependent protein catabolic process;GO:2000060 positive regulation of ubiquitin-dependent protein catabolic process;GO:1901800 positive regulation of proteasomal protein catabolic process
ENSG00000148773	MKI67	2.29709	5.85753e-05	marker of proliferation Ki-67	GO:1902275 regulation of chromatin organization;GO:0007088 regulation of mitotic nuclear division;GO:0051983 regulation of chromosome segregation
ENSG00000173157	ADAMTS20	2.27092	0.00600193	ADAM metallopeptidase with thrombospondin type 1 motif 20	GO:0045636 positive regulation of melanocyte differentiation;GO:0045634 regulation of melanocyte differentiation;GO:0050942 positive regulation of pigment cell differentiation
ENSG00000166961	MS4A15	2.26867	0.0218315	membrane spanning 4-domains A15	GO:0007166 cell surface receptor signaling pathway;GO:0007165 signal transduction;GO:0023052 signaling
ENSG00000181652	ATG9B	2.26068	9.18871e-05	autophagy related 9B	GO:0044805 late nucleophagy;GO:0034497 protein localization to phagophore assembly site;GO:0044804 autophagy of nucleus
ENSG00000158164	TMSB15A	2.22075	0.00173629	thymosin beta 15A	GO:0042989 sequestering of actin monomers;GO:0030837 negative regulation of actin filament polymerization;GO:0032507 maintenance of protein location in cell
ENSG00000047662	FAM184B	2.21831	0.00328068	family with sequence similarity 184 member B	NA
ENSG00000198788	MUC2	2.21741	0.0276213	mucin 2, oligomeric mucus/gel-forming	GO:0010273 detoxification of copper ion;GO:1990169 stress response to copper ion;GO:0061687 detoxification of inorganic compound
ENSG00000091656	ZFHX4	2.19983	0.027695	zinc finger homeobox 4	GO:0006357 regulation of transcription by RNA polymerase II;GO:0006355 regulation of DNA-templated transcription;GO:1903506 regulation of nucleic acid-templated transcription
ENSG00000140600	SH3GL3	2.19183	0.00175393	SH3 domain containing GRB2 like 3, endophilin A3	GO:1900186 negative regulation of clathrin-dependent endocytosis;GO:0016191 synaptic vesicle uncoating;GO:0072318 clathrin coat disassembly
ENSG00000007264	MATK	2.18979	0.015582	megakaryocyte-associated tyrosine kinase	GO:0006468 protein phosphorylation;GO:0016310 phosphorylation;GO:0008284 positive regulation of cell population proliferation
ENSG00000183798	EMILIN3	2.18821	0.0197691	elastin microfibril interfacer 3	NA
ENSG00000070886	EPHA8	2.18567	0.0353971	EPH receptor A8	GO:0071372 cellular response to follicle-stimulating hormone stimulus;GO:0016322 neuron remodeling;GO:0032354 response to follicle-stimulating hormone
ENSG00000163359	COL6A3	2.17397	0.00328068	collagen type VI alpha 3 chain	GO:0010466 negative regulation of peptidase activity;GO:0007517 muscle organ development;GO:0045861 negative regulation of proteolysis
ENSG00000162374	ELAVL4	2.16931	0.019005	ELAV like RNA binding protein 4	GO:1905870 positive regulation of 3'-UTR-mediated mRNA stabilization;GO:1905868 regulation of 3'-UTR-mediated mRNA stabilization;GO:0140243 regulation of translation at synapse
ENSG00000115252	PDE1A	2.16924	0.0255711	phosphodiesterase 1A	GO:0007165 signal transduction;GO:0023052 signaling;GO:0007154 cell communication
ENSG00000186714	CCDC73	2.15621	0.0388425	coiled-coil domain containing 73	NA
ENSG00000121152	NCAPH	2.15494	0.00191018	non-SMC condensin I complex subunit H	GO:0051309 female meiosis chromosome separation;GO:0051307 meiotic chromosome separation;GO:0016321 female meiosis chromosome segregation
ENSG00000275221	H2AC15	2.14745	0.00328068	H2A clustered histone 15	GO:0008150 biological_process
ENSG00000188778	ADRB3	2.12164	0.015288	adrenoceptor beta 3	GO:0002025 norepinephrine-epinephrine-mediated vasodilation involved in regulation of systemic arterial blood pressure;GO:0031649 heat generation;GO:0001993 regulation of systemic arterial blood pressure by norepinephrine-epinephrine
ENSG00000168542	COL3A1	2.12054	0.0297465	collagen type III alpha 1 chain	GO:0032905 transforming growth factor beta1 production;GO:0036022 limb joint morphogenesis;GO:0060414 aorta smooth muscle tissue morphogenesis
ENSG00000167513	CDT1	2.11261	1.75595e-05	chromatin licensing and DNA replication factor 1	GO:1902595 regulation of DNA replication origin binding;GO:0071163 DNA replication preinitiation complex assembly;GO:0072708 response to sorbitol
ENSG00000221818	EBF2	2.1067	0.00338614	EBF transcription factor 2	GO:0035563 positive regulation of chromatin binding;GO:0035561 regulation of chromatin binding;GO:0050873 brown fat cell differentiation
ENSG00000196747	H2AC13	2.09472	0.0411157	H2A clustered histone 13	GO:0008150 biological_process
ENSG00000107859	PITX3	2.09027	0.026338	paired like homeodomain 3	GO:1904935 positive regulation of cell proliferation in midbrain;GO:1904313 response to methamphetamine hydrochloride;GO:1904933 regulation of cell proliferation in midbrain
ENSG00000105889	STEAP1B	2.08474	0.00261278	STEAP family member 1B	NA
ENSG00000186185	KIF18B	2.08365	0.00115923	kinesin family member 18B	GO:0007019 microtubule depolymerization;GO:0051261 protein depolymerization;GO:0031109 microtubule polymerization or depolymerization
ENSG00000007968	E2F2	2.08298	0.000528358	E2F transcription factor 2	GO:1990086 lens fiber cell apoptotic process;GO:0000083 regulation of transcription involved in G1/S transition of mitotic cell cycle;GO:1903671 negative regulation of sprouting angiogenesis
ENSG00000275591	XKR5	2.08159	0.00157976	XK related 5	GO:0070782 phosphatidylserine exposure on apoptotic cell surface;GO:0043652 engulfment of apoptotic cell;GO:0017121 plasma membrane phospholipid scrambling
ENSG00000117724	CENPF	2.07262	5.2994e-05	centromere protein F	GO:0051382 kinetochore assembly;GO:0051383 kinetochore organization;GO:0016202 regulation of striated muscle tissue development
ENSG00000170425	ADORA2B	2.07207	0.000386406	adenosine A2b receptor	GO:0002880 regulation of chronic inflammatory response to non-antigenic stimulus;GO:0002882 positive regulation of chronic inflammatory response to non-antigenic stimulus;GO:0002678 positive regulation of chronic inflammatory response
ENSG00000087586	AURKA	2.06459	0.00201349	aurora kinase A	GO:1900195 positive regulation of oocyte maturation;GO:0007057 spindle assembly involved in female meiosis I;GO:0007056 spindle assembly involved in female meiosis
ENSG00000278828	H3C10	2.04469	0.0016942	H3 clustered histone 10	GO:0006334 nucleosome assembly;GO:0032200 telomere organization;GO:0034728 nucleosome organization
ENSG00000135451	TROAP	2.04141	0.00281966	trophinin associated protein	GO:0007155 cell adhesion;GO:0009987 cellular process;GO:0008150 biological_process
ENSG00000075218	GTSE1	2.04073	0.000915172	G2 and S-phase expressed 1	GO:0006977 DNA damage response, signal transduction by p53 class mediator resulting in cell cycle arrest;GO:0031571 mitotic G1 DNA damage checkpoint signaling;GO:0044819 mitotic G1/S transition checkpoint signaling
ENSG00000175063	UBE2C	2.03768	0.00756698	ubiquitin conjugating enzyme E2 C	GO:0031536 positive regulation of exit from mitosis;GO:0010994 free ubiquitin chain polymerization;GO:0010992 ubiquitin recycling
ENSG00000197444	OGDHL	2.03334	0.00207717	oxoglutarate dehydrogenase L	GO:0006103 2-oxoglutarate metabolic process;GO:0006099 tricarboxylic acid cycle;GO:0006096 glycolytic process
ENSG00000273703	H2BC14	2.03287	0.0434852	H2B clustered histone 14	GO:0006334 nucleosome assembly;GO:0034728 nucleosome organization;GO:0065004 protein-DNA complex assembly
ENSG00000205362	MT1A	2.02921	0.0191121	metallothionein 1A	GO:0071294 cellular response to zinc ion;GO:0071280 cellular response to copper ion;GO:0071276 cellular response to cadmium ion
ENSG00000102271	KLHL4	2.02161	0.0412907	kelch like family member 4	GO:0008150 biological_process
ENSG00000065328	MCM10	2.01731	0.000717311	minichromosome maintenance 10 replication initiation factor	GO:0006270 DNA replication initiation;GO:0006261 DNA-templated DNA replication;GO:0006260 DNA replication
ENSG00000130037	KCNA5	2.01343	0.0108894	potassium voltage-gated channel subfamily A member 5	GO:0086050 membrane repolarization during bundle of His cell action potential;GO:0086052 membrane repolarization during SA node cell action potential;GO:0086028 bundle of His cell to Purkinje myocyte signaling
ENSG00000116329	OPRD1	2.00306	0.00208181	opioid receptor delta 1	GO:0038003 G protein-coupled opioid receptor signaling pathway;GO:0032793 positive regulation of CREB transcription factor activity;GO:0042755 eating behavior
ENSG00000183598	H3C13	2.00156	0.0223384	H3 clustered histone 13	GO:0006334 nucleosome assembly;GO:0034728 nucleosome organization;GO:0065004 protein-DNA complex assembly
ENSG00000242114	MTFP1	2.00134	8.49277e-06	mitochondrial fission process 1	GO:0000266 mitochondrial fission;GO:0014850 response to muscle activity;GO:0014823 response to activity
ENSG00000162004	CCDC78	1.99765	0.0155717	coiled-coil domain containing 78	GO:0097742 de novo centriole assembly;GO:0098535 de novo centriole assembly involved in multi-ciliated epithelial cell differentiation;GO:1903251 multi-ciliated epithelial cell differentiation
ENSG00000115163	CENPA	1.9905	0.00493411	centromere protein A	GO:0031055 chromatin remodeling at centromere;GO:0034080 CENP-A containing chromatin assembly;GO:0051382 kinetochore assembly
ENSG00000251692	PTX4	1.98793	0.00909198	pentraxin 4	NA
ENSG00000187840	EIF4EBP1	1.97082	4.55314e-06	eukaryotic translation initiation factor 4E binding protein 1	GO:0045947 negative regulation of translational initiation;GO:0031929 TOR signaling;GO:0006446 regulation of translational initiation
ENSG00000135476	ESPL1	1.97077	0.00115923	extra spindle pole bodies like 1, separase	GO:0051307 meiotic chromosome separation;GO:0045875 negative regulation of sister chromatid cohesion;GO:0051304 chromosome separation
ENSG00000169607	CKAP2L	1.96904	0.00497273	cytoskeleton associated protein 2 like	NA
ENSG00000134690	CDCA8	1.96438	0.000690982	cell division cycle associated 8	GO:1903490 positive regulation of mitotic cytokinesis;GO:1902423 regulation of attachment of mitotic spindle microtubules to kinetochore;GO:1902425 positive regulation of attachment of mitotic spindle microtubules to kinetochore
ENSG00000117971	CHRNB4	1.95097	0.01809	cholinergic receptor nicotinic beta 4 subunit	GO:0060084 synaptic transmission involved in micturition;GO:0051971 positive regulation of transmission of nerve impulse;GO:0035095 behavioral response to nicotine
ENSG00000160117	ANKLE1	1.93896	1.27113e-05	ankyrin repeat and LEM domain containing 1	GO:1905453 regulation of myeloid progenitor cell differentiation;GO:0045950 negative regulation of mitotic recombination;GO:0000019 regulation of mitotic recombination
ENSG00000090889	KIF4A	1.93857	0.00227655	kinesin family member 4A	GO:0000022 mitotic spindle elongation;GO:0051256 mitotic spindle midzone assembly;GO:0051231 spindle elongation
ENSG00000117399	CDC20	1.93587	0.00438828	cell division cycle 20	GO:1905786 positive regulation of anaphase-promoting complex-dependent catabolic process;GO:1905784 regulation of anaphase-promoting complex-dependent catabolic process;GO:0031915 positive regulation of synaptic plasticity
ENSG00000129951	PLPPR3	1.92838	0.0323862	phospholipid phosphatase related 3	GO:0046839 phospholipid dephosphorylation;GO:0030258 lipid modification;GO:0016311 dephosphorylation
ENSG00000066279	ASPM	1.91994	0.00255003	assembly factor for spindle microtubules	GO:0045769 negative regulation of asymmetric cell division;GO:0021873 forebrain neuroblast division;GO:0009786 regulation of asymmetric cell division
ENSG00000166803	PCLAF	1.91613	0.00340196	PCNA clamp associated factor	GO:0019985 translesion synthesis;GO:0006301 postreplication repair;GO:0000731 DNA synthesis involved in DNA repair
ENSG00000065609	SNAP91	1.9109	0.0313903	synaptosome associated protein 91	GO:0016185 synaptic vesicle budding from presynaptic endocytic zone membrane;GO:0070142 synaptic vesicle budding;GO:0048268 clathrin coat assembly
ENSG00000063438	AHRR	1.90826	0.00281966	aryl hydrocarbon receptor repressor	GO:0006357 regulation of transcription by RNA polymerase II;GO:0006355 regulation of DNA-templated transcription;GO:1903506 regulation of nucleic acid-templated transcription
ENSG00000180287	PLD5	1.90433	0.0391431	phospholipase D family member 5	NA
ENSG00000177679	SRRM3	1.88538	0.0456003	serine/arginine repetitive matrix 3	NA
ENSG00000196787	H2AC11	1.8799	0.0076241	H2A clustered histone 11	GO:0008150 biological_process
ENSG00000217236	SP9	1.87718	0.03625	Sp9 transcription factor	GO:0030326 embryonic limb morphogenesis;GO:0035113 embryonic appendage morphogenesis;GO:0035107 appendage morphogenesis
ENSG00000156509	FBXO43	1.876	0.00061114	F-box protein 43	GO:0045835 negative regulation of meiotic nuclear division;GO:0051447 negative regulation of meiotic cell cycle;GO:0040020 regulation of meiotic nuclear division
ENSG00000183873	SCN5A	1.8741	0.00784267	sodium voltage-gated channel alpha subunit 5	GO:0098912 membrane depolarization during atrial cardiac muscle cell action potential;GO:0086048 membrane depolarization during bundle of His cell action potential;GO:0086017 Purkinje myocyte action potential
ENSG00000126787	DLGAP5	1.86763	0.00394401	DLG associated protein 5	GO:0007079 mitotic chromosome movement towards spindle pole;GO:0051305 chromosome movement towards spindle pole;GO:0051382 kinetochore assembly
ENSG00000186827	TNFRSF4	1.86745	0.0183269	TNF receptor superfamily member 4	GO:0030890 positive regulation of B cell proliferation;GO:0002639 positive regulation of immunoglobulin production;GO:0033209 tumor necrosis factor-mediated signaling pathway
ENSG00000248746	ACTN3	1.86175	0.0170621	actinin alpha 3	GO:0031446 regulation of fast-twitch skeletal muscle fiber contraction;GO:0031448 positive regulation of fast-twitch skeletal muscle fiber contraction;GO:1904025 positive regulation of glucose catabolic process to lactate via pyruvate
ENSG00000204385	SLC44A4	1.85971	0.0345671	solute carrier family 44 member 4	GO:0032475 otolith formation;GO:0061526 acetylcholine secretion;GO:0030974 thiamine pyrophosphate transmembrane transport
ENSG00000101447	FAM83D	1.85532	0.00537708	family with sequence similarity 83 member D	GO:1902480 protein localization to mitotic spindle;GO:0072698 protein localization to microtubule cytoskeleton;GO:0044380 protein localization to cytoskeleton
ENSG00000161267	BDH1	1.84637	0.0259164	3-hydroxybutyrate dehydrogenase 1	GO:0008202 steroid metabolic process;GO:0006629 lipid metabolic process;GO:1901360 organic cyclic compound metabolic process
ENSG00000183496	MEX3B	1.84312	0.000365807	mex-3 RNA binding family member B	GO:0046777 protein autophosphorylation;GO:0006468 protein phosphorylation;GO:0016310 phosphorylation
ENSG00000130595	TNNT3	1.83422	0.0355176	troponin T3, fast skeletal type	GO:1903612 positive regulation of calcium-dependent ATPase activity;GO:1903610 regulation of calcium-dependent ATPase activity;GO:0003009 skeletal muscle contraction
ENSG00000127564	PKMYT1	1.8322	0.00285968	protein kinase, membrane associated tyrosine/threonine 1	GO:0000086 G2/M transition of mitotic cell cycle;GO:0044839 cell cycle G2/M phase transition;GO:0000079 regulation of cyclin-dependent protein serine/threonine kinase activity
ENSG00000276043	UHRF1	1.82943	0.00210782	ubiquitin like with PHD and ring finger domains 1	GO:2000371 regulation of DNA topoisomerase (ATP-hydrolyzing) activity;GO:2000373 positive regulation of DNA topoisomerase (ATP-hydrolyzing) activity;GO:0010911 regulation of isomerase activity
ENSG00000074317	SNCB	1.82749	0.0370815	synuclein beta	GO:0042417 dopamine metabolic process;GO:0006584 catecholamine metabolic process;GO:0009712 catechol-containing compound metabolic process
ENSG00000132182	NUP210	1.82261	0.00879188	nucleoporin 210	GO:0051028 mRNA transport;GO:0050657 nucleic acid transport;GO:0050658 RNA transport
ENSG00000156970	BUB1B	1.81877	0.000908382	BUB1 mitotic checkpoint serine/threonine kinase B	GO:0051754 meiotic sister chromatid cohesion, centromeric;GO:0007091 metaphase/anaphase transition of mitotic cell cycle;GO:0044784 metaphase/anaphase transition of cell cycle
ENSG00000034053	APBA2	1.81776	0.000637282	amyloid beta precursor protein binding family A member 2	GO:0099171 presynaptic modulation of chemical synaptic transmission;GO:0035264 multicellular organism growth;GO:0007626 locomotory behavior
ENSG00000109805	NCAPG	1.81127	0.00166112	non-SMC condensin I complex subunit G	GO:1905821 positive regulation of chromosome condensation;GO:0060623 regulation of chromosome condensation;GO:0007076 mitotic chromosome condensation
ENSG00000113368	LMNB1	1.80605	6.53761e-05	lamin B1	GO:0051664 nuclear pore localization;GO:0090435 protein localization to nuclear envelope;GO:0007097 nuclear migration
ENSG00000121621	KIF18A	1.80493	0.00764201	kinesin family member 18A	GO:0072520 seminiferous tubule development;GO:0007019 microtubule depolymerization;GO:0051261 protein depolymerization
ENSG00000187676	B3GLCT	1.80385	0.000202515	beta 3-glucosyltransferase	GO:0036066 protein O-linked fucosylation;GO:0006004 fucose metabolic process;GO:0036065 fucosylation
ENSG00000169679	BUB1	1.80374	0.00783821	BUB1 mitotic checkpoint serine/threonine kinase	GO:0051754 meiotic sister chromatid cohesion, centromeric;GO:0070601 centromeric sister chromatid cohesion;GO:0051177 meiotic sister chromatid cohesion
ENSG00000127533	F2RL3	1.80164	0.026957	F2R like thrombin or trypsin receptor 3	GO:0070493 thrombin-activated receptor signaling pathway;GO:0060155 platelet dense granule organization;GO:0051482 positive regulation of cytosolic calcium ion concentration involved in phospholipase C-activating G protein-coupled signaling pathway
ENSG00000143869	GDF7	1.80128	0.0482794	growth differentiation factor 7	GO:0021509 roof plate formation;GO:2001049 regulation of tendon cell differentiation;GO:2001051 positive regulation of tendon cell differentiation
ENSG00000144395	CCDC150	1.80086	0.00042553	coiled-coil domain containing 150	NA
ENSG00000233822	H2BC15	1.8002	0.00364244	H2B clustered histone 15	GO:0006334 nucleosome assembly;GO:0034728 nucleosome organization;GO:0065004 protein-DNA complex assembly
ENSG00000144354	CDCA7	1.79891	0.000434789	cell division cycle associated 7	GO:0006915 apoptotic process;GO:0012501 programmed cell death;GO:0008219 cell death
ENSG00000100162	CENPM	1.79638	0.00212514	centromere protein M	NA
ENSG00000171208	NETO2	1.79216	0.00945815	neuropilin and tolloid like 2	GO:0098696 regulation of neurotransmitter receptor localization to postsynaptic specialization membrane;GO:0099633 protein localization to postsynaptic specialization membrane;GO:0099645 neurotransmitter receptor localization to postsynaptic specialization membrane
ENSG00000101057	MYBL2	1.78766	0.0175179	MYB proto-oncogene like 2	GO:0090307 mitotic spindle assembly;GO:0043525 positive regulation of neuron apoptotic process;GO:1901216 positive regulation of neuron death
ENSG00000270882	H4C14	1.78694	0.00905285	H4 clustered histone 14	GO:0061644 protein localization to CENP-A containing chromatin;GO:0045653 negative regulation of megakaryocyte differentiation;GO:0071459 protein localization to chromosome, centromeric region
ENSG00000186047	DLEU7	1.78137	0.0442256	deleted in lymphocytic leukemia 7	GO:0008150 biological_process
ENSG00000237649	KIFC1	1.77978	0.00409405	kinesin family member C1	GO:0090307 mitotic spindle assembly;GO:0007080 mitotic metaphase plate congression;GO:0051310 metaphase plate congression
ENSG00000123485	HJURP	1.77823	0.0053871	Holliday junction recognition protein	GO:0031055 chromatin remodeling at centromere;GO:0034080 CENP-A containing chromatin assembly;GO:0034508 centromere complex assembly
ENSG00000164045	CDC25A	1.77096	0.00410047	cell division cycle 25A	GO:0110032 positive regulation of G2/MI transition of meiotic cell cycle;GO:0110030 regulation of G2/MI transition of meiotic cell cycle;GO:1901995 positive regulation of meiotic cell cycle phase transition
ENSG00000024526	DEPDC1	1.76875	0.00458934	DEP domain containing 1	GO:0045892 negative regulation of DNA-templated transcription;GO:1903507 negative regulation of nucleic acid-templated transcription;GO:1902679 negative regulation of RNA biosynthetic process
ENSG00000164649	CDCA7L	1.76098	0.00381715	cell division cycle associated 7 like	GO:0008284 positive regulation of cell population proliferation;GO:0042127 regulation of cell population proliferation;GO:0006355 regulation of DNA-templated transcription
ENSG00000035499	DEPDC1B	1.7568	0.00485166	DEP domain containing 1B	GO:0030177 positive regulation of Wnt signaling pathway;GO:0030111 regulation of Wnt signaling pathway;GO:0016477 cell migration
ENSG00000088305	DNMT3B	1.75542	1.30027e-06	DNA methyltransferase 3 beta	GO:0090116 C-5 methylation of cytosine;GO:0032776 DNA methylation on cytosine;GO:0006305 DNA alkylation
ENSG00000007038	PRSS21	1.75371	0.0015415	serine protease 21	GO:0007283 spermatogenesis;GO:0048232 male gamete generation;GO:0007276 gamete generation
ENSG00000106268	NUDT1	1.7506	3.16174e-05	nudix hydrolase 1	GO:0042262 DNA protection;GO:0006152 purine nucleoside catabolic process;GO:0009164 nucleoside catabolic process
ENSG00000138778	CENPE	1.74938	0.000366977	centromere protein E	GO:0099606 microtubule plus-end directed mitotic chromosome migration;GO:0099607 lateral attachment of mitotic spindle microtubules to kinetochore;GO:0007079 mitotic chromosome movement towards spindle pole
ENSG00000085840	ORC1	1.74865	0.000690801	origin recognition complex subunit 1	GO:0033314 mitotic DNA replication checkpoint signaling;GO:0000076 DNA replication checkpoint signaling;GO:0006270 DNA replication initiation
ENSG00000165124	SVEP1	1.74643	0.0198906	sushi, von Willebrand factor type A, EGF and pentraxin domain containing 1	GO:0003017 lymph circulation;GO:0048014 Tie signaling pathway;GO:0045959 negative regulation of complement activation, classical pathway
ENSG00000068489	PRR11	1.74237	0.00154577	proline rich 11	GO:0051726 regulation of cell cycle;GO:0050794 regulation of cellular process;GO:0050789 regulation of biological process
ENSG00000111206	FOXM1	1.74142	0.0120058	forkhead box M1	GO:0006978 DNA damage response, signal transduction by p53 class mediator resulting in transcription of p21 class mediator;GO:0042772 DNA damage response, signal transduction resulting in transcription;GO:0030330 DNA damage response, signal transduction by p53 class mediator
ENSG00000109674	NEIL3	1.74136	0.0112305	nei like DNA glycosylase 3	GO:0045007 depurination;GO:0006285 base-excision repair, AP site formation;GO:0036297 interstrand cross-link repair
ENSG00000124920	MYRF	1.7333	0.00988223	myelin regulatory factor	GO:0032286 central nervous system myelin maintenance;GO:0043217 myelin maintenance;GO:0031643 positive regulation of myelination
ENSG00000171126	KCNG3	1.73244	0.00278986	potassium voltage-gated channel modifier subfamily G member 3	GO:0071805 potassium ion transmembrane transport;GO:0006813 potassium ion transport;GO:0051260 protein homooligomerization
ENSG00000164109	MAD2L1	1.73192	0.00659971	mitotic arrest deficient 2 like 1	GO:1904667 negative regulation of ubiquitin protein ligase activity;GO:0051660 establishment of centrosome localization;GO:0090232 positive regulation of spindle checkpoint
ENSG00000080986	NDC80	1.72729	0.00505039	NDC80 kinetochore complex component	GO:0008315 G2/MI transition of meiotic cell cycle;GO:0044771 meiotic cell cycle phase transition;GO:0007057 spindle assembly involved in female meiosis I
ENSG00000147889	CDKN2A	1.72659	0.0308339	cyclin dependent kinase inhibitor 2A	GO:2000111 positive regulation of macrophage apoptotic process;GO:0033034 positive regulation of myeloid cell apoptotic process;GO:2000109 regulation of macrophage apoptotic process
ENSG00000089685	BIRC5	1.72374	0.0207822	baculoviral IAP repeat containing 5	GO:1903490 positive regulation of mitotic cytokinesis;GO:1902423 regulation of attachment of mitotic spindle microtubules to kinetochore;GO:1902425 positive regulation of attachment of mitotic spindle microtubules to kinetochore
ENSG00000137812	KNL1	1.72279	0.00472806	kinetochore scaffold 1	GO:0034501 protein localization to kinetochore;GO:1903083 protein localization to condensed chromosome;GO:0008608 attachment of spindle microtubules to kinetochore
ENSG00000075702	WDR62	1.72094	0.00120069	WD repeat domain 62	GO:2001224 positive regulation of neuron migration;GO:0007099 centriole replication;GO:0098534 centriole assembly
ENSG00000160200	CBS	1.71807	0.0161068	cystathionine beta-synthase	GO:0006535 cysteine biosynthetic process from serine;GO:0019343 cysteine biosynthetic process via cystathionine;GO:0043418 homocysteine catabolic process
ENSG00000178999	AURKB	1.71551	0.0142551	aurora kinase B	GO:1905115 regulation of lateral attachment of mitotic spindle microtubules to kinetochore;GO:1905116 positive regulation of lateral attachment of mitotic spindle microtubules to kinetochore;GO:0044878 mitotic cytokinesis checkpoint signaling
ENSG00000112984	KIF20A	1.71419	0.00490978	kinesin family member 20A	GO:0061952 midbody abscission;GO:1902410 mitotic cytokinetic process;GO:0032506 cytokinetic process
ENSG00000183114	FAM43B	1.71267	0.00105063	family with sequence similarity 43 member B	NA
ENSG00000138160	KIF11	1.70788	0.000483053	kinesin family member 11	GO:0007100 mitotic centrosome separation;GO:0051299 centrosome separation;GO:0046602 regulation of mitotic centrosome separation
ENSG00000085999	RAD54L	1.69783	0.000694406	RAD54 like	GO:0045003 double-strand break repair via synthesis-dependent strand annealing;GO:0008340 determination of adult lifespan;GO:0007131 reciprocal meiotic recombination
ENSG00000138180	CEP55	1.69218	0.00665892	centrosomal protein 55	GO:0061952 midbody abscission;GO:1902410 mitotic cytokinetic process;GO:0032506 cytokinetic process
ENSG00000130508	PXDN	1.68669	0.000126527	peroxidasin	GO:0070831 basement membrane assembly;GO:0070207 protein homotrimerization;GO:0070206 protein trimerization
ENSG00000177602	HASPIN	1.68356	0.00410047	histone H3 associated protein kinase	GO:0007064 mitotic sister chromatid cohesion;GO:0007094 mitotic spindle assembly checkpoint signaling;GO:0071173 spindle assembly checkpoint signaling
ENSG00000140451	PIF1	1.68168	0.00663658	PIF1 5'-to-3' DNA helicase	GO:0051974 negative regulation of telomerase activity;GO:0032211 negative regulation of telomere maintenance via telomerase;GO:0007004 telomere maintenance via telomerase
ENSG00000071539	TRIP13	1.67451	0.00327817	thyroid hormone receptor interactor 13	GO:0051598 meiotic recombination checkpoint signaling;GO:0033313 meiotic cell cycle checkpoint signaling;GO:0045835 negative regulation of meiotic nuclear division
ENSG00000118193	KIF14	1.66908	0.00410047	kinesin family member 14	GO:0021685 cerebellar granular layer structural organization;GO:0021698 cerebellar cortex structural organization;GO:0021693 cerebellar Purkinje cell layer structural organization
ENSG00000129810	SGO1	1.6676	0.00970003	shugoshin 1	GO:0071962 mitotic sister chromatid cohesion, centromeric;GO:0070601 centromeric sister chromatid cohesion;GO:0010457 centriole-centriole cohesion
ENSG00000088325	TPX2	1.6667	0.00495687	TPX2 microtubule nucleation factor	GO:0007026 negative regulation of microtubule depolymerization;GO:0007020 microtubule nucleation;GO:0031114 regulation of microtubule depolymerization
ENSG00000213420	GPC2	1.66384	0.00130268	glypican 2	GO:0007224 smoothened signaling pathway;GO:0010976 positive regulation of neuron projection development;GO:1905475 regulation of protein localization to membrane
ENSG00000129173	E2F8	1.65833	0.01111	E2F transcription factor 8	GO:0033301 cell cycle comprising mitosis without cytokinesis;GO:0032877 positive regulation of DNA endoreduplication;GO:0032875 regulation of DNA endoreduplication
ENSG00000110900	TSPAN11	1.65598	0.0109449	tetraspanin 11	NA
ENSG00000280987	MATR3	1.65488	0.00225348	matrin 3	GO:0001825 blastocyst formation;GO:0003170 heart valve development;GO:0003281 ventricular septum development
ENSG00000263155	MYZAP	1.65433	0.0376585	myocardial zonula adherens protein	GO:0051685 maintenance of ER location;GO:0051643 endoplasmic reticulum localization;GO:0051657 maintenance of organelle location
ENSG00000027869	SH2D2A	1.65201	0.0302628	SH2 domain containing 2A	GO:0042098 T cell proliferation;GO:0046651 lymphocyte proliferation;GO:0032943 mononuclear cell proliferation
ENSG00000154920	EME1	1.65137	0.00235721	essential meiotic structure-specific endonuclease 1	GO:0072429 response to intra-S DNA damage checkpoint signaling;GO:0072396 response to cell cycle checkpoint signaling;GO:0072402 response to DNA integrity checkpoint signaling
ENSG00000142185	TRPM2	1.64982	0.0278059	transient receptor potential cation channel subfamily M member 2	GO:0071502 cellular response to temperature stimulus;GO:1903223 positive regulation of oxidative stress-induced neuron death;GO:0071421 manganese ion transmembrane transport
ENSG00000092853	CLSPN	1.64821	0.000540262	claspin	GO:0033314 mitotic DNA replication checkpoint signaling;GO:0000076 DNA replication checkpoint signaling;GO:0007095 mitotic G2 DNA damage checkpoint signaling
ENSG00000184661	CDCA2	1.647	0.0196192	cell division cycle associated 2	GO:0035307 positive regulation of protein dephosphorylation;GO:0035306 positive regulation of dephosphorylation;GO:0035304 regulation of protein dephosphorylation
ENSG00000157927	RADIL	1.6449	3.36978e-08	Rap associating with DIL domain	GO:0034446 substrate adhesion-dependent cell spreading;GO:0001755 neural crest cell migration;GO:0090497 mesenchymal cell migration
ENSG00000158402	CDC25C	1.64038	0.0216813	cell division cycle 25C	GO:0110032 positive regulation of G2/MI transition of meiotic cell cycle;GO:0110030 regulation of G2/MI transition of meiotic cell cycle;GO:1901995 positive regulation of meiotic cell cycle phase transition
ENSG00000093009	CDC45	1.63357	0.0129676	cell division cycle 45	GO:1902977 mitotic DNA replication preinitiation complex assembly;GO:0071163 DNA replication preinitiation complex assembly;GO:0000727 double-strand break repair via break-induced replication
ENSG00000124635	H2BC11	1.63324	0.014588	H2B clustered histone 11	GO:0061644 protein localization to CENP-A containing chromatin;GO:0010804 negative regulation of tumor necrosis factor-mediated signaling pathway;GO:0002227 innate immune response in mucosa
ENSG00000105281	SLC1A5	1.63091	0.00127002	solute carrier family 1 member 5	GO:0010585 glutamine secretion;GO:1903803 L-glutamine import across plasma membrane;GO:0140009 L-aspartate import across plasma membrane
ENSG00000174371	EXO1	1.62598	0.00783821	exonuclease 1	GO:0001325 formation of extrachromosomal circular DNA;GO:0090656 t-circle formation;GO:0090737 telomere maintenance via telomere trimming
ENSG00000164236	ANKRD33B	1.62391	0.0289423	ankyrin repeat domain 33B	NA
ENSG00000163808	KIF15	1.62074	0.00220874	kinesin family member 15	GO:1901673 regulation of mitotic spindle assembly;GO:0090169 regulation of spindle assembly;GO:0060236 regulation of mitotic spindle organization
ENSG00000197299	BLM	1.61666	0.000739538	BLM RecQ like helicase	GO:0072757 cellular response to camptothecin;GO:1901563 response to camptothecin;GO:0071139 resolution of recombination intermediates
ENSG00000161888	SPC24	1.61611	0.0117601	SPC24 component of NDC80 kinetochore complex	GO:0008608 attachment of spindle microtubules to kinetochore;GO:0007094 mitotic spindle assembly checkpoint signaling;GO:0071173 spindle assembly checkpoint signaling
ENSG00000198189	HSD17B11	1.61316	0.00030541	hydroxysteroid 17-beta dehydrogenase 11	GO:0006710 androgen catabolic process;GO:0006703 estrogen biosynthetic process;GO:0042447 hormone catabolic process
ENSG00000198901	PRC1	1.61261	0.00300801	protein regulator of cytokinesis 1	GO:0000022 mitotic spindle elongation;GO:0051256 mitotic spindle midzone assembly;GO:0051231 spindle elongation
ENSG00000164611	PTTG1	1.60156	0.00611904	PTTG1 regulator of sister chromatid separation, securin	GO:0045143 homologous chromosome segregation;GO:0045132 meiotic chromosome segregation;GO:0007127 meiosis I
ENSG00000100625	SIX4	1.59786	2.53899e-05	SIX homeobox 4	GO:0030910 olfactory placode formation;GO:0071698 olfactory placode development;GO:0071699 olfactory placode morphogenesis
ENSG00000013810	TACC3	1.59109	0.0038304	transforming acidic coiled-coil containing protein 3	GO:0007091 metaphase/anaphase transition of mitotic cell cycle;GO:0044784 metaphase/anaphase transition of cell cycle;GO:0060236 regulation of mitotic spindle organization
ENSG00000146670	CDCA5	1.58842	0.00493577	cell division cycle associated 5	GO:0031536 positive regulation of exit from mitosis;GO:0007076 mitotic chromosome condensation;GO:0007096 regulation of exit from mitosis
ENSG00000147459	DOCK5	1.58577	0.00560254	dedicator of cytokinesis 5	GO:1904694 negative regulation of vascular associated smooth muscle contraction;GO:0071800 podosome assembly;GO:0045906 negative regulation of vasoconstriction
ENSG00000182107	TMEM30B	1.58427	0.0484215	transmembrane protein 30B	GO:0140331 aminophospholipid translocation;GO:0015917 aminophospholipid transport;GO:0070863 positive regulation of protein exit from endoplasmic reticulum
ENSG00000137135	ARHGEF39	1.58249	0.00409405	Rho guanine nucleotide exchange factor 39	GO:0030335 positive regulation of cell migration;GO:2000147 positive regulation of cell motility;GO:0040017 positive regulation of locomotion
ENSG00000143476	DTL	1.5809	0.00308955	denticleless E3 ubiquitin protein ligase homolog	GO:0019985 translesion synthesis;GO:0010971 positive regulation of G2/M transition of mitotic cell cycle;GO:1902751 positive regulation of cell cycle G2/M phase transition
ENSG00000105255	FSD1	1.57765	0.00464089	fibronectin type III and SPRY domain containing 1	GO:0060236 regulation of mitotic spindle organization;GO:0090224 regulation of spindle organization;GO:0031122 cytoplasmic microtubule organization
ENSG00000215784	FAM72D	1.57399	0.00292561	family with sequence similarity 72 member D	NA
ENSG00000116962	NID1	1.57065	0.000681888	nidogen 1	GO:0032836 glomerular basement membrane development;GO:0110011 regulation of basement membrane organization;GO:2001046 positive regulation of integrin-mediated signaling pathway
ENSG00000157456	CCNB2	1.57013	0.0271124	cyclin B2	GO:0008315 G2/MI transition of meiotic cell cycle;GO:0044771 meiotic cell cycle phase transition;GO:0007057 spindle assembly involved in female meiosis I
ENSG00000198805	PNP	1.56928	0.0181754	purine nucleoside phosphorylase	GO:0006738 nicotinamide riboside catabolic process;GO:0046495 nicotinamide riboside metabolic process;GO:0070637 pyridine nucleoside metabolic process
ENSG00000198826	ARHGAP11A	1.56835	0.00145299	Rho GTPase activating protein 11A	GO:0043547 positive regulation of GTPase activity;GO:0051056 regulation of small GTPase mediated signal transduction;GO:0043087 regulation of GTPase activity
ENSG00000128309	MPST	1.56736	0.000501163	mercaptopyruvate sulfurtransferase	GO:0009439 cyanate metabolic process;GO:0009440 cyanate catabolic process;GO:0070814 hydrogen sulfide biosynthetic process
ENSG00000173421	IHO1	1.56477	0.048695	interactor of HORMAD1 1	GO:0060629 regulation of homologous chromosome segregation;GO:0042138 meiotic DNA double-strand break formation;GO:0007129 homologous chromosome pairing at meiosis
ENSG00000175229	GAL3ST3	1.56148	0.00380543	galactose-3-O-sulfotransferase 3	GO:0030309 poly-N-acetyllactosamine metabolic process;GO:0030166 proteoglycan biosynthetic process;GO:0009311 oligosaccharide metabolic process
ENSG00000117650	NEK2	1.54165	0.0382721	NIMA related kinase 2	GO:1903126 negative regulation of centriole-centriole cohesion;GO:0030997 regulation of centriole-centriole cohesion;GO:0051299 centrosome separation
ENSG00000128709	HOXD9	1.54045	0.0224746	homeobox D9	GO:0048934 peripheral nervous system neuron differentiation;GO:0048935 peripheral nervous system neuron development;GO:0035115 embryonic forelimb morphogenesis
ENSG00000148926	ADM	1.53838	0.00180623	adrenomedullin	GO:2000184 positive regulation of progesterone biosynthetic process;GO:2000182 regulation of progesterone biosynthetic process;GO:1990410 adrenomedullin receptor signaling pathway
ENSG00000171388	APLN	1.5362	0.0426699	apelin	GO:1904022 positive regulation of G protein-coupled receptor internalization;GO:0060183 apelin receptor signaling pathway;GO:1904020 regulation of G protein-coupled receptor internalization
ENSG00000121211	MND1	1.53445	0.00600815	meiotic nuclear divisions 1	GO:0007129 homologous chromosome pairing at meiosis;GO:0007131 reciprocal meiotic recombination;GO:0140527 reciprocal homologous recombination
ENSG00000137807	KIF23	1.53233	0.0064524	kinesin family member 23	GO:0000022 mitotic spindle elongation;GO:0051256 mitotic spindle midzone assembly;GO:0051231 spindle elongation
ENSG00000142945	KIF2C	1.52826	0.00157794	kinesin family member 2C	GO:0030951 establishment or maintenance of microtubule cytoskeleton polarity;GO:0030952 establishment or maintenance of cytoskeleton polarity;GO:0051315 attachment of mitotic spindle microtubules to kinetochore
ENSG00000197472	ZNF695	1.52354	0.0109569	zinc finger protein 695	GO:0006357 regulation of transcription by RNA polymerase II;GO:0006355 regulation of DNA-templated transcription;GO:1903506 regulation of nucleic acid-templated transcription
ENSG00000170312	CDK1	1.52063	0.0175179	cyclin dependent kinase 1	GO:0000741 karyogamy;GO:0007344 pronuclear fusion;GO:0014038 regulation of Schwann cell differentiation
ENSG00000186871	ERCC6L	1.51851	0.0253993	ERCC excision repair 6 like, spindle assembly checkpoint helicase	GO:0051301 cell division;GO:0006338 chromatin remodeling;GO:0006325 chromatin organization
ENSG00000160957	RECQL4	1.51709	0.00131069	RecQ like helicase 4	GO:0061820 telomeric D-loop disassembly;GO:0090657 telomeric loop disassembly;GO:0006268 DNA unwinding involved in DNA replication
ENSG00000131747	TOP2A	1.51703	0.0192108	DNA topoisomerase II alpha	GO:0045870 positive regulation of single stranded viral RNA replication via double stranded DNA intermediate;GO:1905463 negative regulation of DNA duplex unwinding;GO:0030263 apoptotic chromosome condensation
ENSG00000165304	MELK	1.51603	0.0296977	maternal embryonic leucine zipper kinase	GO:0008631 intrinsic apoptotic signaling pathway in response to oxidative stress;GO:0036473 cell death in response to oxidative stress;GO:0000086 G2/M transition of mitotic cell cycle
ENSG00000156218	ADAMTSL3	1.51443	0.00935792	ADAMTS like 3	GO:0030198 extracellular matrix organization;GO:0043062 extracellular structure organization;GO:0045229 external encapsulating structure organization
ENSG00000171848	RRM2	1.51328	0.0407617	ribonucleotide reductase regulatory subunit M2	GO:0009263 deoxyribonucleotide biosynthetic process;GO:0009265 2'-deoxyribonucleotide biosynthetic process;GO:0046385 deoxyribose phosphate biosynthetic process
ENSG00000128965	CHAC1	1.51282	0.00435072	ChaC glutathione specific gamma-glutamylcyclotransferase 1	GO:0006751 glutathione catabolic process;GO:0006750 glutathione biosynthetic process;GO:0019184 nonribosomal peptide biosynthetic process
ENSG00000135069	PSAT1	1.50339	0.000285269	phosphoserine aminotransferase 1	GO:0008614 pyridoxine metabolic process;GO:0008615 pyridoxine biosynthetic process;GO:0042819 vitamin B6 biosynthetic process
ENSG00000123975	CKS2	1.49975	0.000104613	CDC28 protein kinase regulatory subunit 2	GO:0048144 fibroblast proliferation;GO:0007127 meiosis I;GO:0061982 meiosis I cell cycle process
ENSG00000164742	ADCY1	1.49694	0.0308339	adenylate cyclase 1	GO:0006171 cAMP biosynthetic process;GO:1904321 response to forskolin;GO:1904322 cellular response to forskolin
ENSG00000112541	PDE10A	1.49631	0.0482711	phosphodiesterase 10A	GO:0046069 cGMP catabolic process;GO:0010754 negative regulation of cGMP-mediated signaling;GO:0006198 cAMP catabolic process
ENSG00000166851	PLK1	1.49627	0.00639092	polo like kinase 1	GO:0070194 synaptonemal complex disassembly;GO:1905784 regulation of anaphase-promoting complex-dependent catabolic process;GO:0016321 female meiosis chromosome segregation
ENSG00000183856	IQGAP3	1.49102	0.0114643	IQ motif containing GTPase activating protein 3	GO:1902407 assembly of actomyosin apparatus involved in mitotic cytokinesis;GO:1903475 mitotic actomyosin contractile ring assembly;GO:1903479 mitotic actomyosin contractile ring assembly actin filament organization
ENSG00000259112	NDUFC2-KCTD14	1.49029	0.0271527	NDUFC2-KCTD14 readthrough	GO:0006120 mitochondrial electron transport, NADH to ubiquinone;GO:0019646 aerobic electron transport chain;GO:0042773 ATP synthesis coupled electron transport
ENSG00000158406	H4C8	1.48667	0.0126096	H4 clustered histone 8	GO:0061644 protein localization to CENP-A containing chromatin;GO:0045653 negative regulation of megakaryocyte differentiation;GO:0071459 protein localization to chromosome, centromeric region
ENSG00000196159	FAT4	1.48575	0.0472201	FAT atypical cadherin 4	GO:0035329 hippo signaling;GO:0007157 heterophilic cell-cell adhesion via plasma membrane cell adhesion molecules;GO:0021987 cerebral cortex development
ENSG00000158373	H2BC5	1.48057	0.00288917	H2B clustered histone 5	NA
ENSG00000105011	ASF1B	1.47969	0.0149421	anti-silencing function 1B histone chaperone	GO:0006335 DNA replication-dependent chromatin assembly;GO:0001835 blastocyst hatching;GO:0035188 hatching
ENSG00000176890	TYMS	1.47722	0.00233834	thymidylate synthetase	GO:0019860 uracil metabolic process;GO:0006231 dTMP biosynthetic process;GO:0006235 dTTP biosynthetic process
ENSG00000159958	TNFRSF13C	1.47383	0.00863481	TNF receptor superfamily member 13C	GO:0031296 B cell costimulation;GO:0031295 T cell costimulation;GO:0031294 lymphocyte costimulation
ENSG00000165480	SKA3	1.4729	0.0295781	spindle and kinetochore associated complex subunit 3	GO:0031110 regulation of microtubule polymerization or depolymerization;GO:0070507 regulation of microtubule cytoskeleton organization;GO:0032886 regulation of microtubule-based process
ENSG00000072571	HMMR	1.45974	0.0264571	hyaluronan mediated motility receptor	GO:0030214 hyaluronan catabolic process;GO:0006027 glycosaminoglycan catabolic process;GO:0030212 hyaluronan metabolic process
ENSG00000134013	LOXL2	1.45548	0.00320651	lysyl oxidase like 2	GO:0018057 peptidyl-lysine oxidation;GO:0018158 protein oxidation;GO:0032332 positive regulation of chondrocyte differentiation
ENSG00000152253	SPC25	1.45214	0.0421945	SPC25 component of NDC80 kinetochore complex	GO:0008608 attachment of spindle microtubules to kinetochore;GO:0007094 mitotic spindle assembly checkpoint signaling;GO:0071173 spindle assembly checkpoint signaling
ENSG00000203760	CENPW	1.45023	0.00221718	centromere protein W	GO:0031055 chromatin remodeling at centromere;GO:0034080 CENP-A containing chromatin assembly;GO:0051382 kinetochore assembly
ENSG00000285077	ARHGAP11B	1.44926	0.00844425	Rho GTPase activating protein 11B	GO:0006543 glutamine catabolic process;GO:0035795 negative regulation of mitochondrial membrane permeability;GO:1905709 negative regulation of membrane permeability
ENSG00000187741	FANCA	1.44624	0.0014474	FA complementation group A	GO:2000348 regulation of CD40 signaling pathway;GO:1905936 regulation of germ cell proliferation;GO:0045589 regulation of regulatory T cell differentiation
ENSG00000154839	SKA1	1.44499	0.0268829	spindle and kinetochore associated complex subunit 1	GO:0031110 regulation of microtubule polymerization or depolymerization;GO:0070507 regulation of microtubule cytoskeleton organization;GO:0032886 regulation of microtubule-based process
ENSG00000160949	TONSL	1.44445	0.000102655	tonsoku like, DNA repair protein	GO:0031297 replication fork processing;GO:0071168 protein localization to chromatin;GO:0045005 DNA-templated DNA replication maintenance of fidelity
ENSG00000137804	NUSAP1	1.44163	0.0136475	nucleolar and spindle associated protein 1	GO:0007076 mitotic chromosome condensation;GO:0040001 establishment of mitotic spindle localization;GO:0030261 chromosome condensation
ENSG00000100526	CDKN3	1.43967	0.0122626	cyclin dependent kinase inhibitor 3	GO:0000082 G1/S transition of mitotic cell cycle;GO:0044843 cell cycle G1/S phase transition;GO:0000079 regulation of cyclin-dependent protein serine/threonine kinase activity
ENSG00000173621	LRFN4	1.43927	2.0099e-05	leucine rich repeat and fibronectin type III domain containing 4	GO:0099151 regulation of postsynaptic density assembly;GO:1905874 regulation of postsynaptic density organization;GO:0099150 regulation of postsynaptic specialization assembly
ENSG00000114270	COL7A1	1.43627	0.0271	collagen type VII alpha 1 chain	GO:0035987 endodermal cell differentiation;GO:0001706 endoderm formation;GO:0007492 endoderm development
ENSG00000213347	MXD3	1.43109	0.00362545	MAX dimerization protein 3	GO:0000122 negative regulation of transcription by RNA polymerase II;GO:0045892 negative regulation of DNA-templated transcription;GO:1903507 negative regulation of nucleic acid-templated transcription
ENSG00000255690	TRIL	1.4152	0.0470061	TLR4 interactor with leucine rich repeats	GO:0034142 toll-like receptor 4 signaling pathway;GO:0140895 cell surface toll-like receptor signaling pathway;GO:0002752 cell surface pattern recognition receptor signaling pathway
ENSG00000176788	BASP1	1.41008	0.0370603	brain abundant membrane attached signal protein 1	GO:2001074 regulation of metanephric ureteric bud development;GO:2001076 positive regulation of metanephric ureteric bud development;GO:0007356 thorax and anterior abdomen determination
ENSG00000065911	MTHFD2	1.40709	0.00143817	methylenetetrahydrofolate dehydrogenase (NADP+ dependent) 2, methenyltetrahydrofolate cyclohydrolase	GO:0035999 tetrahydrofolate interconversion;GO:0046655 folic acid metabolic process;GO:0046653 tetrahydrofolate metabolic process
ENSG00000165891	E2F7	1.40701	0.0414575	E2F transcription factor 7	GO:0032877 positive regulation of DNA endoreduplication;GO:0071930 negative regulation of transcription involved in G1/S transition of mitotic cell cycle;GO:0032875 regulation of DNA endoreduplication
ENSG00000173567	ADGRF3	1.40512	0.00863481	adhesion G protein-coupled receptor F3	GO:0007189 adenylate cyclase-activating G protein-coupled receptor signaling pathway;GO:0007188 adenylate cyclase-modulating G protein-coupled receptor signaling pathway;GO:0007186 G protein-coupled receptor signaling pathway
ENSG00000126778	SIX1	1.39783	0.00493411	SIX homeobox 1	GO:0072198 mesenchymal cell proliferation involved in ureter development;GO:2000729 positive regulation of mesenchymal cell proliferation involved in ureter development;GO:1905243 cellular response to 3,3',5-triiodo-L-thyronine
ENSG00000165349	SLC7A3	1.39748	0.0461313	solute carrier family 7 member 3	GO:0097639 L-lysine import across plasma membrane;GO:0097640 L-ornithine import across plasma membrane;GO:0097638 L-arginine import across plasma membrane
ENSG00000122952	ZWINT	1.39357	0.00344518	ZW10 interacting kinetochore protein	GO:0007094 mitotic spindle assembly checkpoint signaling;GO:0071173 spindle assembly checkpoint signaling;GO:0071174 mitotic spindle checkpoint signaling
ENSG00000131187	F12	1.39345	0.00939382	coagulation factor XII	GO:0002542 Factor XII activation;GO:0002254 kinin cascade;GO:0002353 plasma kallikrein-kinin cascade
ENSG00000139734	DIAPH3	1.39156	0.0411982	diaphanous related formin 3	GO:0030041 actin filament polymerization;GO:0008154 actin polymerization or depolymerization;GO:0051258 protein polymerization
ENSG00000104889	RNASEH2A	1.38672	0.000299706	ribonuclease H2 subunit A	GO:0043137 DNA replication, removal of RNA primer;GO:0006298 mismatch repair;GO:0090502 RNA phosphodiester bond hydrolysis, endonucleolytic
ENSG00000152082	MZT2B	1.38124	2.18995e-05	mitotic spindle organizing protein 2B	NA
ENSG00000104147	OIP5	1.37982	0.0161059	Opa interacting protein 5	GO:0031055 chromatin remodeling at centromere;GO:0034080 CENP-A containing chromatin assembly;GO:0034508 centromere complex assembly
ENSG00000051180	RAD51	1.37839	0.024859	RAD51 recombinase	GO:1904631 response to glucoside;GO:1902298 cell cycle DNA replication maintenance of fidelity;GO:1990426 mitotic recombination-dependent replication fork processing
ENSG00000187961	KLHL17	1.3778	0.00170333	kelch like family member 17	GO:0140252 regulation protein catabolic process at postsynapse;GO:0140250 regulation protein catabolic process at synapse;GO:0030036 actin cytoskeleton organization
ENSG00000106123	EPHB6	1.37361	0.0406651	EPH receptor B6	GO:0048013 ephrin receptor signaling pathway;GO:0007411 axon guidance;GO:0097485 neuron projection guidance
ENSG00000136732	GYPC	1.37348	0.0002758	glycophorin C (Gerbich blood group)	NA
ENSG00000176619	LMNB2	1.37267	7.55039e-07	lamin B2	GO:0051664 nuclear pore localization;GO:0090435 protein localization to nuclear envelope;GO:0007097 nuclear migration
ENSG00000112742	TTK	1.37089	0.0421275	TTK protein kinase	GO:0033316 meiotic spindle assembly checkpoint signaling;GO:1903096 protein localization to meiotic spindle midzone;GO:1905359 protein localization to meiotic spindle
ENSG00000172366	MCRIP2	1.37035	0.0117343	MAPK regulated corepressor interacting protein 2	NA
ENSG00000173638	SLC19A1	1.36575	0.00041667	solute carrier family 19 member 1	GO:0051958 methotrexate transport;GO:1904447 folate import across plasma membrane;GO:0140361 cyclic-GMP-AMP transmembrane import across plasma membrane
ENSG00000167747	C19orf48P	1.3608	0.000257718	multidrug resistance-related protein	NA
ENSG00000162881	OXER1	1.35924	0.000262516	oxoeicosanoid receptor 1	GO:0007193 adenylate cyclase-inhibiting G protein-coupled receptor signaling pathway;GO:0007188 adenylate cyclase-modulating G protein-coupled receptor signaling pathway;GO:0007186 G protein-coupled receptor signaling pathway
ENSG00000102384	CENPI	1.35831	0.00193229	centromere protein I	GO:0031055 chromatin remodeling at centromere;GO:0034080 CENP-A containing chromatin assembly;GO:0034508 centromere complex assembly
ENSG00000170684	ZNF296	1.35671	0.00748666	zinc finger protein 296	GO:2000171 negative regulation of dendrite development;GO:0050773 regulation of dendrite development;GO:0010977 negative regulation of neuron projection development
ENSG00000140836	ZFHX3	1.35336	0.0332822	zinc finger homeobox 3	GO:1904059 regulation of locomotor rhythm;GO:0032922 circadian regulation of gene expression;GO:0050795 regulation of behavior
ENSG00000131634	TMEM204	1.35329	0.0461222	transmembrane protein 204	GO:0001945 lymph vessel development;GO:0030947 regulation of vascular endothelial growth factor receptor signaling pathway;GO:0051145 smooth muscle cell differentiation
ENSG00000188095	MESP2	1.35122	0.00639092	mesoderm posterior bHLH transcription factor 2	GO:0032525 somite rostral/caudal axis specification;GO:0000578 embryonic axis specification;GO:0009948 anterior/posterior axis specification
ENSG00000106462	EZH2	1.34961	0.00221718	enhancer of zeste 2 polycomb repressive complex 2 subunit	GO:0036333 hepatocyte homeostasis;GO:0035983 response to trichostatin A;GO:0035984 cellular response to trichostatin A
ENSG00000111665	CDCA3	1.3458	0.011254	cell division cycle associated 3	GO:0051301 cell division;GO:0016567 protein ubiquitination;GO:0032446 protein modification by small protein conjugation
ENSG00000182950	ODF3L1	1.34543	0.027695	outer dense fiber of sperm tails 3 like 1	NA
ENSG00000171241	SHCBP1	1.33541	0.00832049	SHC binding and spindle associated 1	GO:0008543 fibroblast growth factor receptor signaling pathway;GO:0044344 cellular response to fibroblast growth factor stimulus;GO:0071774 response to fibroblast growth factor
ENSG00000051341	POLQ	1.33366	0.0317894	DNA polymerase theta	GO:0097681 double-strand break repair via alternative nonhomologous end joining;GO:0016446 somatic hypermutation of immunoglobulin genes;GO:0002566 somatic diversification of immune receptors via somatic mutation
ENSG00000175093	SPSB4	1.33118	0.0413499	splA/ryanodine receptor domain and SOCS box containing 4	GO:1902916 positive regulation of protein polyubiquitination;GO:1902914 regulation of protein polyubiquitination;GO:0042752 regulation of circadian rhythm
ENSG00000111962	UST	1.3254	0.0110088	uronyl 2-sulfotransferase	GO:0030208 dermatan sulfate biosynthetic process;GO:0006477 protein sulfation;GO:0050651 dermatan sulfate proteoglycan biosynthetic process
ENSG00000142149	HUNK	1.32363	0.0164973	hormonally up-regulated Neu-associated kinase	GO:0006468 protein phosphorylation;GO:0016310 phosphorylation;GO:0035556 intracellular signal transduction
ENSG00000165238	WNK2	1.32151	0.0399774	WNK lysine deficient protein kinase 2	GO:2000651 positive regulation of sodium ion transmembrane transporter activity;GO:1902307 positive regulation of sodium ion transmembrane transport;GO:0010765 positive regulation of sodium ion transport
ENSG00000077152	UBE2T	1.31589	0.00828846	ubiquitin conjugating enzyme E2 T	GO:0035519 protein K29-linked ubiquitination;GO:0044314 protein K27-linked ubiquitination;GO:0085020 protein K6-linked ubiquitination
ENSG00000101255	TRIB3	1.31565	0.00138058	tribbles pseudokinase 3	GO:0045717 negative regulation of fatty acid biosynthetic process;GO:0070059 intrinsic apoptotic signaling pathway in response to endoplasmic reticulum stress;GO:0051443 positive regulation of ubiquitin-protein transferase activity
ENSG00000090104	RGS1	1.31495	0.0439486	regulator of G protein signaling 1	GO:0061737 leukotriene signaling pathway;GO:0007193 adenylate cyclase-inhibiting G protein-coupled receptor signaling pathway;GO:0007188 adenylate cyclase-modulating G protein-coupled receptor signaling pathway
ENSG00000250479	CHCHD10	1.31205	0.0125455	coiled-coil-helix-coiled-coil-helix domain containing 10	GO:0090143 nucleoid organization;GO:0090144 mitochondrial nucleoid organization;GO:1903109 positive regulation of mitochondrial transcription
ENSG00000101412	E2F1	1.3091	0.00970003	E2F transcription factor 1	GO:0071930 negative regulation of transcription involved in G1/S transition of mitotic cell cycle;GO:1990086 lens fiber cell apoptotic process;GO:0070345 negative regulation of fat cell proliferation
ENSG00000136261	BZW2	1.30763	0.00180182	basic leucine zipper and W2 domains 2	GO:0006446 regulation of translational initiation;GO:0006417 regulation of translation;GO:0034248 regulation of amide metabolic process
ENSG00000167799	NUDT8	1.30653	0.000548416	nudix hydrolase 8	GO:1902859 propionyl-CoA catabolic process;GO:0046356 acetyl-CoA catabolic process;GO:0015938 coenzyme A catabolic process
ENSG00000143228	NUF2	1.30608	0.0363451	NUF2 component of NDC80 kinetochore complex	GO:0051315 attachment of mitotic spindle microtubules to kinetochore;GO:0051383 kinetochore organization;GO:0008608 attachment of spindle microtubules to kinetochore
ENSG00000075340	ADD2	1.30374	0.00514277	adducin 2	GO:0051016 barbed-end actin filament capping;GO:0050901 leukocyte tethering or rolling;GO:0061756 leukocyte adhesion to vascular endothelial cell
ENSG00000167641	PPP1R14A	1.3036	0.0391193	protein phosphatase 1 regulatory inhibitor subunit 14A	GO:0042325 regulation of phosphorylation;GO:0019220 regulation of phosphate metabolic process;GO:0051174 regulation of phosphorus metabolic process
ENSG00000079102	RUNX1T1	1.30028	0.0314725	RUNX1 partner transcriptional co-repressor 1	GO:0045599 negative regulation of fat cell differentiation;GO:0045598 regulation of fat cell differentiation;GO:0006351 DNA-templated transcription
ENSG00000241697	TMEFF1	1.29978	0.00599748	transmembrane protein with EGF like and two follistatin like domains 1	NA
ENSG00000136378	ADAMTS7	1.2958	0.0144724	ADAM metallopeptidase with thrombospondin type 1 motif 7	GO:0043931 ossification involved in bone maturation;GO:0070977 bone maturation;GO:0048799 animal organ maturation
ENSG00000163535	SGO2	1.29566	0.00335953	shugoshin 2	GO:0051177 meiotic sister chromatid cohesion;GO:0007062 sister chromatid cohesion;GO:0051321 meiotic cell cycle
ENSG00000118137	APOA1	1.29558	0.0230983	apolipoprotein A1	GO:1902994 regulation of phospholipid efflux;GO:1902995 positive regulation of phospholipid efflux;GO:0010903 negative regulation of very-low-density lipoprotein particle remodeling
ENSG00000130038	CRACR2A	1.29175	0.0497419	calcium release activated channel regulator 2A	GO:0032237 activation of store-operated calcium channel activity;GO:1901341 positive regulation of store-operated calcium channel activity;GO:1901339 regulation of store-operated calcium channel activity
ENSG00000183765	CHEK2	1.29168	0.000661087	checkpoint kinase 2	GO:1903925 response to bisphenol A;GO:1903926 cellular response to bisphenol A;GO:2000002 negative regulation of DNA damage checkpoint
ENSG00000140525	FANCI	1.29058	0.0114643	FA complementation group I	GO:0036297 interstrand cross-link repair;GO:0031398 positive regulation of protein ubiquitination;GO:1903322 positive regulation of protein modification by small protein conjugation or removal
ENSG00000134222	PSRC1	1.28996	0.0123962	proline and serine rich coiled-coil 1	GO:0031116 positive regulation of microtubule polymerization;GO:0031112 positive regulation of microtubule polymerization or depolymerization;GO:0045737 positive regulation of cyclin-dependent protein serine/threonine kinase activity
ENSG00000152270	PDE3B	1.28923	0.0327792	phosphodiesterase 3B	GO:0043951 negative regulation of cAMP-mediated signaling;GO:0033629 negative regulation of cell adhesion mediated by integrin;GO:0050995 negative regulation of lipid catabolic process
ENSG00000101306	MYLK2	1.28921	0.034626	myosin light chain kinase 2	GO:0032971 regulation of muscle filament sliding;GO:0014816 skeletal muscle satellite cell differentiation;GO:0007274 neuromuscular synaptic transmission
ENSG00000160867	FGFR4	1.28744	0.0331634	fibroblast growth factor receptor 4	GO:0070857 regulation of bile acid biosynthetic process;GO:1904251 regulation of bile acid metabolic process;GO:0010715 regulation of extracellular matrix disassembly
ENSG00000083444	PLOD1	1.28497	0.00380543	procollagen-lysine,2-oxoglutarate 5-dioxygenase 1	GO:0017185 peptidyl-lysine hydroxylation;GO:0018126 protein hydroxylation;GO:0018205 peptidyl-lysine modification
ENSG00000149150	SLC43A1	1.28189	0.000641051	solute carrier family 43 member 1	GO:1903785 L-valine transmembrane transport;GO:0060357 regulation of leucine import;GO:0060358 negative regulation of leucine import
ENSG00000108106	UBE2S	1.28131	0.00160267	ubiquitin conjugating enzyme E2 S	GO:0010994 free ubiquitin chain polymerization;GO:0035519 protein K29-linked ubiquitination;GO:0044314 protein K27-linked ubiquitination
ENSG00000163017	ACTG2	1.27747	0.0484855	actin gamma 2, smooth muscle	GO:0090131 mesenchyme migration;GO:0072132 mesenchyme morphogenesis;GO:0090130 tissue migration
ENSG00000105173	CCNE1	1.27298	0.00495687	cyclin E1	GO:1902462 positive regulation of mesenchymal stem cell proliferation;GO:1902460 regulation of mesenchymal stem cell proliferation;GO:0006270 DNA replication initiation
ENSG00000183150	GPR19	1.27049	0.0476172	G protein-coupled receptor 19	GO:0007186 G protein-coupled receptor signaling pathway;GO:0007165 signal transduction;GO:0023052 signaling
ENSG00000128228	SDF2L1	1.26271	0.00287868	stromal cell derived factor 2 like 1	GO:0071712 ER-associated misfolded protein catabolic process;GO:0071218 cellular response to misfolded protein;GO:0051788 response to misfolded protein
ENSG00000136492	BRIP1	1.25949	0.0154071	BRCA1 interacting helicase 1	GO:0010705 meiotic DNA double-strand break processing involved in reciprocal meiotic recombination;GO:0000706 meiotic DNA double-strand break processing;GO:0007284 spermatogonial cell division
ENSG00000117407	ARTN	1.25866	0.0442256	artemin	GO:0061146 Peyer's patch morphogenesis;GO:0048537 mucosa-associated lymphoid tissue development;GO:0048541 Peyer's patch development
ENSG00000076382	SPAG5	1.2563	0.00619743	sperm associated antigen 5	GO:1905832 positive regulation of spindle assembly;GO:0090235 regulation of metaphase plate congression;GO:0051988 regulation of attachment of spindle microtubules to kinetochore
ENSG00000128408	RIBC2	1.25471	0.00217342	RIB43A domain with coiled-coils 2	NA
ENSG00000182481	KPNA2	1.25028	0.0183219	karyopherin subunit alpha 2	GO:0075506 entry of viral genome into host nucleus through nuclear pore complex via importin;GO:0075732 viral penetration into host nucleus;GO:0075733 intracellular transport of virus
ENSG00000103269	RHBDL1	1.24982	0.0310704	rhomboid like 1	GO:0006508 proteolysis;GO:0019538 protein metabolic process;GO:0007165 signal transduction
ENSG00000143494	VASH2	1.24921	1.27623e-08	vasohibin 2	GO:0060716 labyrinthine layer blood vessel development;GO:0060674 placenta blood vessel development;GO:0000768 syncytium formation by plasma membrane fusion
ENSG00000188610	FAM72B	1.24617	0.00310812	family with sequence similarity 72 member B	NA
ENSG00000094804	CDC6	1.24105	0.0159802	cell division cycle 6	GO:0007089 traversing start control point of mitotic cell cycle;GO:1904116 response to vasopressin;GO:1904117 cellular response to vasopressin
ENSG00000108179	PPIF	1.24094	0.00165047	peptidylprolyl isomerase F	GO:0010849 regulation of proton-transporting ATPase activity, rotational mechanism;GO:2000276 negative regulation of oxidative phosphorylation uncoupler activity;GO:1902445 regulation of mitochondrial membrane permeability involved in programmed necrotic cell death
ENSG00000149257	SERPINH1	1.23666	0.00180829	serpin family H member 1	GO:0003433 chondrocyte development involved in endochondral bone morphogenesis;GO:0032964 collagen biosynthetic process;GO:0003413 chondrocyte differentiation involved in endochondral bone morphogenesis
ENSG00000184428	TOP1MT	1.23659	0.0139369	DNA topoisomerase I mitochondrial	GO:0006265 DNA topological change;GO:0071103 DNA conformation change;GO:0006260 DNA replication
ENSG00000167771	RCOR2	1.23221	0.0249725	REST corepressor 2	GO:0045892 negative regulation of DNA-templated transcription;GO:1903507 negative regulation of nucleic acid-templated transcription;GO:1902679 negative regulation of RNA biosynthetic process
ENSG00000180198	RCC1	1.2296	0.000582484	regulator of chromosome condensation 1	GO:0007084 mitotic nuclear membrane reassembly;GO:0101024 mitotic nuclear membrane organization;GO:0031468 nuclear membrane reassembly
ENSG00000165568	AKR1E2	1.22384	0.0124337	aldo-keto reductase family 1 member E2	NA
ENSG00000186638	KIF24	1.22334	0.0050197	kinesin family member 24	GO:1902018 negative regulation of cilium assembly;GO:0007019 microtubule depolymerization;GO:0120033 negative regulation of plasma membrane bounded cell projection assembly
ENSG00000176769	TCERG1L	1.22236	0.0458052	transcription elongation regulator 1 like	GO:0006351 DNA-templated transcription;GO:0097659 nucleic acid-templated transcription;GO:0032774 RNA biosynthetic process
ENSG00000169136	ATF5	1.22106	0.00619419	activating transcription factor 5	GO:0021891 olfactory bulb interneuron development;GO:0021534 cell proliferation in hindbrain;GO:0021924 cell proliferation in external granule layer
ENSG00000196584	XRCC2	1.22026	0.0237588	X-ray repair cross complementing 2	GO:0042148 strand invasion;GO:2000269 regulation of fibroblast apoptotic process;GO:0010165 response to X-ray
ENSG00000159259	CHAF1B	1.21991	0.0047796	chromatin assembly factor 1 subunit B	GO:0006335 DNA replication-dependent chromatin assembly;GO:0006334 nucleosome assembly;GO:0034728 nucleosome organization
ENSG00000101444	AHCY	1.21938	5.68266e-05	adenosylhomocysteinase	GO:0033353 S-adenosylmethionine cycle;GO:0046500 S-adenosylmethionine metabolic process;GO:0006730 one-carbon metabolic process
ENSG00000133874	RNF122	1.21174	0.00227121	ring finger protein 122	GO:0010917 negative regulation of mitochondrial membrane potential;GO:0045837 negative regulation of membrane potential;GO:0051881 regulation of mitochondrial membrane potential
ENSG00000240972	MIF	1.20731	0.000690801	macrophage migration inhibitory factor	GO:0061078 positive regulation of prostaglandin secretion involved in immune response;GO:0002905 regulation of mature B cell apoptotic process;GO:0002906 negative regulation of mature B cell apoptotic process
ENSG00000169750	RAC3	1.20652	0.00177291	Rac family small GTPase 3	GO:0021894 cerebral cortex GABAergic interneuron development;GO:0014041 regulation of neuron maturation;GO:0021892 cerebral cortex GABAergic interneuron differentiation
ENSG00000157985	AGAP1	1.20192	0.00265123	ArfGAP with GTPase domain, ankyrin repeat and PH domain 1	GO:0090630 activation of GTPase activity;GO:0043547 positive regulation of GTPase activity;GO:0043087 regulation of GTPase activity
ENSG00000151388	ADAMTS12	1.20018	0.0268467	ADAM metallopeptidase with thrombospondin type 1 motif 12	GO:1902203 negative regulation of hepatocyte growth factor receptor signaling pathway;GO:2001112 regulation of cellular response to hepatocyte growth factor stimulus;GO:2001113 negative regulation of cellular response to hepatocyte growth factor stimulus
ENSG00000137404	NRM	1.19917	7.96044e-05	nurim	GO:0008150 biological_process
ENSG00000146250	PRSS35	1.19854	0.0371569	serine protease 35	NA
ENSG00000085872	CHERP	1.19833	0.00485111	calcium homeostasis endoplasmic reticulum protein	GO:0070886 positive regulation of calcineurin-NFAT signaling cascade;GO:0106058 positive regulation of calcineurin-mediated signaling;GO:0070884 regulation of calcineurin-NFAT signaling cascade
ENSG00000166823	MESP1	1.19822	0.0180523	mesoderm posterior bHLH transcription factor 1	GO:0003235 sinus venosus development;GO:0003236 sinus venosus morphogenesis;GO:0003259 cardioblast anterior-lateral migration
ENSG00000123146	ADGRE5	1.19458	0.0367005	adhesion G protein-coupled receptor E5	GO:0007189 adenylate cyclase-activating G protein-coupled receptor signaling pathway;GO:0007188 adenylate cyclase-modulating G protein-coupled receptor signaling pathway;GO:0006954 inflammatory response
ENSG00000170509	HSD17B13	1.19273	0.0268467	hydroxysteroid 17-beta dehydrogenase 13	GO:0046889 positive regulation of lipid biosynthetic process;GO:0045834 positive regulation of lipid metabolic process;GO:0046890 regulation of lipid biosynthetic process
ENSG00000161800	RACGAP1	1.1917	0.0248505	Rac GTPase activating protein 1	GO:0000912 assembly of actomyosin apparatus involved in cytokinesis;GO:0000915 actomyosin contractile ring assembly;GO:0044837 actomyosin contractile ring organization
ENSG00000100116	GCAT	1.18905	0.0191764	glycine C-acetyltransferase	GO:0006567 threonine catabolic process;GO:0006566 threonine metabolic process;GO:0009068 aspartate family amino acid catabolic process
ENSG00000159399	HK2	1.18853	0.00115923	hexokinase 2	GO:0072656 maintenance of protein location in mitochondrion;GO:0006002 fructose 6-phosphate metabolic process;GO:1904925 positive regulation of autophagy of mitochondrion in response to mitochondrial depolarization
ENSG00000167550	RHEBL1	1.18743	0.00410047	RHEB like 1	GO:0031929 TOR signaling;GO:0051092 positive regulation of NF-kappaB transcription factor activity;GO:0007264 small GTPase mediated signal transduction
ENSG00000109084	TMEM97	1.18538	0.00400166	transmembrane protein 97	GO:0042632 cholesterol homeostasis;GO:0055092 sterol homeostasis;GO:0055088 lipid homeostasis
ENSG00000176171	BNIP3	1.1803	0.0264571	BCL2 interacting protein 3	GO:1990144 intrinsic apoptotic signaling pathway in response to hypoxia;GO:0071279 cellular response to cobalt ion;GO:1902109 negative regulation of mitochondrial membrane permeability involved in apoptotic process
ENSG00000205143	ARID3C	1.1791	0.0445457	AT-rich interaction domain 3C	GO:0045944 positive regulation of transcription by RNA polymerase II;GO:0045893 positive regulation of DNA-templated transcription;GO:1903508 positive regulation of nucleic acid-templated transcription
ENSG00000188372	ZP3	1.17819	0.0324687	zona pellucida glycoprotein 3	GO:0001809 positive regulation of type IV hypersensitivity;GO:2000387 regulation of antral ovarian follicle growth;GO:2000388 positive regulation of antral ovarian follicle growth
ENSG00000168502	MTCL1	1.17302	0.0341672	microtubule crosslinking factor 1	GO:0090314 positive regulation of protein targeting to membrane;GO:0090313 regulation of protein targeting to membrane;GO:0045197 establishment or maintenance of epithelial cell apical/basal polarity
ENSG00000168496	FEN1	1.17178	0.00352699	flap structure-specific endonuclease 1	GO:0043137 DNA replication, removal of RNA primer;GO:0032201 telomere maintenance via semi-conservative replication;GO:0045876 positive regulation of sister chromatid cohesion
ENSG00000162062	TEDC2	1.17068	0.000604032	tubulin epsilon and delta complex 2	GO:0045880 positive regulation of smoothened signaling pathway;GO:0008589 regulation of smoothened signaling pathway;GO:0009967 positive regulation of signal transduction
ENSG00000107821	KAZALD1	1.1694	0.0274482	Kazal type serine peptidase inhibitor domain 1	GO:0030198 extracellular matrix organization;GO:0043062 extracellular structure organization;GO:0045229 external encapsulating structure organization
ENSG00000165434	PGM2L1	1.16785	0.00521021	phosphoglucomutase 2 like 1	GO:0006006 glucose metabolic process;GO:0019318 hexose metabolic process;GO:0005996 monosaccharide metabolic process
ENSG00000074800	ENO1	1.1676	0.00319066	enolase 1	GO:1903297 regulation of hypoxia-induced intrinsic apoptotic signaling pathway;GO:1903298 negative regulation of hypoxia-induced intrinsic apoptotic signaling pathway;GO:0010756 positive regulation of plasminogen activation
ENSG00000125878	TCF15	1.16535	0.0220326	transcription factor 15	GO:1902037 negative regulation of hematopoietic stem cell differentiation;GO:1901533 negative regulation of hematopoietic progenitor cell differentiation;GO:0060231 mesenchymal to epithelial transition
ENSG00000173272	MZT2A	1.16031	1.7945e-06	mitotic spindle organizing protein 2A	NA
ENSG00000161860	SYCE2	1.15639	0.0120234	synaptonemal complex central element protein 2	GO:0007130 synaptonemal complex assembly;GO:0070193 synaptonemal complex organization;GO:0007129 homologous chromosome pairing at meiosis
ENSG00000162490	DRAXIN	1.15361	0.0129676	dorsal inhibitory axon guidance protein	GO:0021528 commissural neuron differentiation in spinal cord;GO:0110088 hippocampal neuron apoptotic process;GO:0110091 negative regulation of hippocampal neuron apoptotic process
ENSG00000122778	KIAA1549	1.15277	0.0016141	KIAA1549	NA
ENSG00000241360	PDXP	1.15214	1.30027e-06	pyridoxal phosphatase	GO:0032361 pyridoxal phosphate catabolic process;GO:0042820 vitamin B6 catabolic process;GO:0031247 actin rod assembly
ENSG00000180879	SSR4	1.1497	0.00070216	signal sequence receptor subunit 4	NA
ENSG00000162063	CCNF	1.14405	0.000229965	cyclin F	GO:0000320 re-entry into mitotic cell cycle;GO:0010826 negative regulation of centrosome duplication;GO:0046606 negative regulation of centrosome cycle
ENSG00000135074	ADAM19	1.14303	0.00945815	ADAM metallopeptidase domain 19	GO:2000049 positive regulation of cell-cell adhesion mediated by cadherin;GO:0042987 amyloid precursor protein catabolic process;GO:2000047 regulation of cell-cell adhesion mediated by cadherin
ENSG00000135390	ATP5MC2	1.14065	0.000360735	ATP synthase membrane subunit c locus 2	GO:0015986 proton motive force-driven ATP synthesis;GO:0006754 ATP biosynthetic process;GO:0009206 purine ribonucleoside triphosphate biosynthetic process
ENSG00000218823	PAPOLB	1.14022	0.0434751	poly(A) polymerase beta	GO:0006378 mRNA polyadenylation;GO:0043631 RNA polyadenylation;GO:0031124 mRNA 3'-end processing
ENSG00000126453	BCL2L12	1.13802	0.000506895	BCL2 like 12	GO:1990001 inhibition of cysteine-type endopeptidase activity involved in apoptotic process;GO:0097340 inhibition of cysteine-type endopeptidase activity;GO:0097341 zymogen inhibition
ENSG00000134871	COL4A2	1.13529	0.0159865	collagen type IV alpha 2 chain	GO:0038063 collagen-activated tyrosine kinase receptor signaling pathway;GO:0038065 collagen-activated signaling pathway;GO:0035987 endodermal cell differentiation
ENSG00000186352	ANKRD37	1.13453	0.0224793	ankyrin repeat domain 37	NA
ENSG00000011426	ANLN	1.13364	0.0483611	anillin, actin binding protein	GO:0000921 septin ring assembly;GO:1904170 regulation of bleb assembly;GO:1904172 positive regulation of bleb assembly
ENSG00000167670	CHAF1A	1.13349	0.00083658	chromatin assembly factor 1 subunit A	GO:0006335 DNA replication-dependent chromatin assembly;GO:0006334 nucleosome assembly;GO:0034728 nucleosome organization
ENSG00000184216	IRAK1	1.13322	0.000763225	interleukin 1 receptor associated kinase 1	GO:0034134 toll-like receptor 2 signaling pathway;GO:0034162 toll-like receptor 9 signaling pathway;GO:0002755 MyD88-dependent toll-like receptor signaling pathway
ENSG00000184635	ZNF93	1.13273	0.0104487	zinc finger protein 93	GO:0010526 retrotransposon silencing;GO:0010528 regulation of transposition;GO:0010529 negative regulation of transposition
ENSG00000164292	RHOBTB3	1.13189	0.0134325	Rho related BTB domain containing 3	GO:0042147 retrograde transport, endosome to Golgi;GO:0008584 male gonad development;GO:0046546 development of primary male sexual characteristics
ENSG00000140263	SORD	1.13166	0.0011096	sorbitol dehydrogenase	GO:0006060 sorbitol metabolic process;GO:0006062 sorbitol catabolic process;GO:0019407 hexitol catabolic process
ENSG00000183570	PCBP3	1.12891	0.0130554	poly(rC) binding protein 3	GO:0016071 mRNA metabolic process;GO:0000122 negative regulation of transcription by RNA polymerase II;GO:0045892 negative regulation of DNA-templated transcription
ENSG00000130520	LSM4	1.12786	0.00204758	LSM4 homolog, U6 small nuclear RNA and mRNA degradation associated	GO:0033962 P-body assembly;GO:0000387 spliceosomal snRNP assembly;GO:0000956 nuclear-transcribed mRNA catabolic process
ENSG00000196550	FAM72A	1.12699	0.00716012	family with sequence similarity 72 member A	NA
ENSG00000149503	INCENP	1.12597	0.000434789	inner centromere protein	GO:0051257 meiotic spindle midzone assembly;GO:1903490 positive regulation of mitotic cytokinesis;GO:1902423 regulation of attachment of mitotic spindle microtubules to kinetochore
ENSG00000167994	RAB3IL1	1.12524	0.0159733	RAB3A interacting protein like 1	GO:0006887 exocytosis;GO:0032940 secretion by cell;GO:0140352 export from cell
ENSG00000134057	CCNB1	1.12368	0.0391217	cyclin B1	GO:1905448 positive regulation of mitochondrial ATP synthesis coupled electron transport;GO:1905446 regulation of mitochondrial ATP synthesis coupled electron transport;GO:0051987 positive regulation of attachment of spindle microtubules to kinetochore
ENSG00000164818	DNAAF5	1.12364	0.00229153	dynein axonemal assembly factor 5	GO:0036159 inner dynein arm assembly;GO:0036158 outer dynein arm assembly;GO:0070286 axonemal dynein complex assembly
ENSG00000131019	ULBP3	1.12206	0.0247984	UL16 binding protein 3	GO:0002486 antigen processing and presentation of endogenous peptide antigen via MHC class I via ER pathway, TAP-independent;GO:0002476 antigen processing and presentation of endogenous peptide antigen via MHC class Ib;GO:0002484 antigen processing and presentation of endogenous peptide antigen via MHC class I via ER pathway
ENSG00000136717	BIN1	1.12073	0.000289579	bridging integrator 1	GO:0106135 negative regulation of cardiac muscle cell contraction;GO:1903946 negative regulation of ventricular cardiac muscle cell action potential;GO:0060988 lipid tube assembly
ENSG00000092470	WDR76	1.11666	0.0109022	WD repeat domain 76	GO:2000001 regulation of DNA damage checkpoint;GO:1901976 regulation of cell cycle checkpoint;GO:1901987 regulation of cell cycle phase transition
ENSG00000114923	SLC4A3	1.1146	0.00720227	solute carrier family 4 member 3	GO:0015701 bicarbonate transport;GO:0086001 cardiac muscle cell action potential;GO:0019755 one-carbon compound transport
ENSG00000144554	FANCD2	1.10928	0.0177422	FA complementation group D2	GO:2000348 regulation of CD40 signaling pathway;GO:1990918 double-strand break repair involved in meiotic recombination;GO:0031573 mitotic intra-S DNA damage checkpoint signaling
ENSG00000136108	CKAP2	1.10554	0.0122626	cytoskeleton associated protein 2	GO:0007026 negative regulation of microtubule depolymerization;GO:0031114 regulation of microtubule depolymerization;GO:0031111 negative regulation of microtubule polymerization or depolymerization
ENSG00000123080	CDKN2C	1.10514	0.0145096	cyclin dependent kinase inhibitor 2C	GO:2000647 negative regulation of stem cell proliferation;GO:0045736 negative regulation of cyclin-dependent protein serine/threonine kinase activity;GO:1904030 negative regulation of cyclin-dependent protein kinase activity
ENSG00000110104	CCDC86	1.10416	0.00227121	coiled-coil domain containing 86	NA
ENSG00000136111	TBC1D4	1.09629	5.4334e-05	TBC1 domain family member 4	GO:0031339 negative regulation of vesicle fusion;GO:0031338 regulation of vesicle fusion;GO:0090630 activation of GTPase activity
ENSG00000112312	GMNN	1.09575	0.00176858	geminin DNA replication inhibitor	GO:0071163 DNA replication preinitiation complex assembly;GO:2000104 negative regulation of DNA-templated DNA replication;GO:0035563 positive regulation of chromatin binding
ENSG00000178741	COX5A	1.09564	0.00240401	cytochrome c oxidase subunit 5A	GO:0006123 mitochondrial electron transport, cytochrome c to oxygen;GO:0019646 aerobic electron transport chain;GO:0042773 ATP synthesis coupled electron transport
ENSG00000181773	GPR3	1.09531	0.0486596	G protein-coupled receptor 3	GO:0043950 positive regulation of cAMP-mediated signaling;GO:0043949 regulation of cAMP-mediated signaling;GO:0040020 regulation of meiotic nuclear division
ENSG00000105185	PDCD5	1.09466	0.00364244	programmed cell death 5	GO:1903636 regulation of protein insertion into mitochondrial outer membrane;GO:1903638 positive regulation of protein insertion into mitochondrial outer membrane;GO:1903645 negative regulation of chaperone-mediated protein folding
ENSG00000197785	ATAD3A	1.09385	0.000836031	ATPase family AAA domain containing 3A	GO:0140374 antiviral innate immune response;GO:0051607 defense response to virus;GO:0140546 defense response to symbiont
ENSG00000125319	HROB	1.09322	0.00364244	homologous recombination factor with OB-fold	GO:0036297 interstrand cross-link repair;GO:0000731 DNA synthesis involved in DNA repair;GO:0071897 DNA biosynthetic process
ENSG00000254858	MPV17L2	1.09243	0.0283379	MPV17 mitochondrial inner membrane protein like 2	GO:0061668 mitochondrial ribosome assembly;GO:0070131 positive regulation of mitochondrial translation;GO:0070129 regulation of mitochondrial translation
ENSG00000142657	PGD	1.09237	0.00697983	phosphogluconate dehydrogenase	GO:0019322 pentose biosynthetic process;GO:0019520 aldonic acid metabolic process;GO:0019521 D-gluconate metabolic process
ENSG00000128050	PAICS	1.09199	0.000434789	phosphoribosylaminoimidazole carboxylase and phosphoribosylaminoimidazolesuccinocarboxamide synthase	GO:0006189 'de novo' IMP biosynthetic process;GO:0097292 XMP metabolic process;GO:0097293 XMP biosynthetic process
ENSG00000188060	RAB42	1.08874	0.0366734	RAB42, member RAS oncogene family	NA
ENSG00000102996	MMP15	1.08676	0.0114787	matrix metallopeptidase 15	GO:0030574 collagen catabolic process;GO:0035987 endodermal cell differentiation;GO:0022617 extracellular matrix disassembly
ENSG00000072864	NDE1	1.08665	0.000121139	nudE neurodevelopment protein 1	GO:0007100 mitotic centrosome separation;GO:0051299 centrosome separation;GO:0007020 microtubule nucleation
ENSG00000029993	HMGB3	1.08454	0.00049097	high mobility group box 3	GO:0045578 negative regulation of B cell differentiation;GO:0050869 negative regulation of B cell activation;GO:0045577 regulation of B cell differentiation
ENSG00000048162	NOP16	1.08449	0.000973335	NOP16 nucleolar protein	GO:0042273 ribosomal large subunit biogenesis;GO:0042254 ribosome biogenesis;GO:0022613 ribonucleoprotein complex biogenesis
ENSG00000125247	TMTC4	1.08284	0.00422741	transmembrane O-mannosyltransferase targeting cadherins 4	GO:0032470 positive regulation of endoplasmic reticulum calcium ion concentration;GO:1905584 outer hair cell apoptotic process;GO:0035269 protein O-linked mannosylation
ENSG00000073111	MCM2	1.07666	0.00441514	minichromosome maintenance complex component 2	GO:1905775 negative regulation of DNA helicase activity;GO:1905463 negative regulation of DNA duplex unwinding;GO:1905774 regulation of DNA helicase activity
ENSG00000128944	KNSTRN	1.07584	0.00856294	kinetochore localized astrin (SPAG5) binding protein	GO:0051988 regulation of attachment of spindle microtubules to kinetochore;GO:0071364 cellular response to epidermal growth factor stimulus;GO:0070849 response to epidermal growth factor
ENSG00000132016	BRME1	1.07579	0.00769623	break repair meiotic recombinase recruitment factor 1	GO:1990918 double-strand break repair involved in meiotic recombination;GO:0007144 female meiosis I;GO:0007143 female meiotic nuclear division
ENSG00000116157	GPX7	1.07577	9.6992e-05	glutathione peroxidase 7	GO:0098869 cellular oxidant detoxification;GO:1990748 cellular detoxification;GO:0097237 cellular response to toxic substance
ENSG00000181218	H2AC25	1.07496	0.0402101	H2A clustered histone 25	GO:0070914 UV-damage excision repair;GO:0006337 nucleosome disassembly;GO:0032986 protein-DNA complex disassembly
ENSG00000204922	UQCC3	1.07456	0.00319066	ubiquinol-cytochrome c reductase complex assembly factor 3	GO:0017062 respiratory chain complex III assembly;GO:0034551 mitochondrial respiratory chain complex III assembly;GO:0006122 mitochondrial electron transport, ubiquinol to cytochrome c
ENSG00000109685	NSD2	1.07352	0.000210774	nuclear receptor binding SET domain protein 2	GO:0003290 atrial septum secundum morphogenesis;GO:0003285 septum secundum development;GO:0003284 septum primum development
ENSG00000102034	ELF4	1.06953	0.0204159	E74 like ETS transcription factor 4	GO:0001866 NK T cell proliferation;GO:0051132 NK T cell activation;GO:0001787 natural killer cell proliferation
ENSG00000151846	PABPC3	1.06825	0.0101215	poly(A) binding protein cytoplasmic 3	GO:0016071 mRNA metabolic process;GO:0016070 RNA metabolic process;GO:0090304 nucleic acid metabolic process
ENSG00000254772	EEF1G	1.06765	0.00175393	eukaryotic translation elongation factor 1 gamma	GO:0006414 translational elongation;GO:0009615 response to virus;GO:0006412 translation
ENSG00000103187	COTL1	1.06763	0.0412496	coactosin like F-actin binding protein 1	GO:0050832 defense response to fungus;GO:0009620 response to fungus;GO:0030833 regulation of actin filament polymerization
ENSG00000141401	IMPA2	1.0661	0.0232845	inositol monophosphatase 2	GO:0006021 inositol biosynthetic process;GO:0006020 inositol metabolic process;GO:0010226 response to lithium ion
ENSG00000140416	TPM1	1.06181	0.0184821	tropomyosin 1	GO:0003065 positive regulation of heart rate by epinephrine;GO:0001996 positive regulation of heart rate by epinephrine-norepinephrine;GO:0003321 positive regulation of blood pressure by epinephrine-norepinephrine
ENSG00000138346	DNA2	1.06085	0.00604437	DNA replication helicase/nuclease 2	GO:0033567 DNA replication, Okazaki fragment processing;GO:1902990 mitotic telomere maintenance via semi-conservative replication;GO:0071932 replication fork reversal
ENSG00000145604	SKP2	1.05818	0.00120496	S-phase kinase associated protein 2	GO:0033148 positive regulation of intracellular estrogen receptor signaling pathway;GO:0033145 positive regulation of intracellular steroid hormone receptor signaling pathway;GO:1902916 positive regulation of protein polyubiquitination
ENSG00000142731	PLK4	1.05766	0.0211763	polo like kinase 4	GO:0097742 de novo centriole assembly;GO:0098535 de novo centriole assembly involved in multi-ciliated epithelial cell differentiation;GO:1903251 multi-ciliated epithelial cell differentiation
ENSG00000107833	NPM3	1.05465	0.00482542	nucleophosmin/nucleoplasmin 3	GO:0009303 rRNA transcription;GO:0098781 ncRNA transcription;GO:0006364 rRNA processing
ENSG00000164104	HMGB2	1.05296	0.00404052	high mobility group box 2	GO:0032075 positive regulation of nuclease activity;GO:0006265 DNA topological change;GO:0045654 positive regulation of megakaryocyte differentiation
ENSG00000114942	EEF1B2	1.04743	0.00349383	eukaryotic translation elongation factor 1 beta 2	GO:0006414 translational elongation;GO:0006412 translation;GO:0043043 peptide biosynthetic process
ENSG00000126215	XRCC3	1.04666	0.000382512	X-ray repair cross complementing 3	GO:0071140 resolution of mitotic recombination intermediates;GO:0071139 resolution of recombination intermediates;GO:0045003 double-strand break repair via synthesis-dependent strand annealing
ENSG00000122591	HYCC1	1.04556	0.0153442	hyccin PI4KA lipid kinase complex subunit 1	GO:0046854 phosphatidylinositol phosphate biosynthetic process;GO:0042552 myelination;GO:0007272 ensheathment of neurons
ENSG00000182054	IDH2	1.04173	0.0120058	isocitrate dehydrogenase (NADP(+)) 2	GO:0006097 glyoxylate cycle;GO:0006102 isocitrate metabolic process;GO:0046487 glyoxylate metabolic process
ENSG00000144381	HSPD1	1.04127	0.000237542	heat shock protein family D (Hsp60) member 1	GO:0048291 isotype switching to IgG isotypes;GO:0034514 mitochondrial unfolded protein response;GO:0045041 protein import into mitochondrial intermembrane space
ENSG00000147536	GINS4	1.03333	0.0146482	GINS complex subunit 4	GO:1903932 regulation of DNA primase activity;GO:1903934 positive regulation of DNA primase activity;GO:0000727 double-strand break repair via break-induced replication
ENSG00000100219	XBP1	1.03281	0.040789	X-box binding protein 1	GO:1903489 positive regulation of lactation;GO:0006990 positive regulation of transcription from RNA polymerase II promoter involved in unfolded protein response;GO:1990418 response to insulin-like growth factor stimulus
ENSG00000112039	FANCE	1.03249	0.00014496	FA complementation group E	GO:0036297 interstrand cross-link repair;GO:0006513 protein monoubiquitination;GO:0006281 DNA repair
ENSG00000182199	SHMT2	1.0321	0.00254513	serine hydroxymethyltransferase 2	GO:0019264 glycine biosynthetic process from serine;GO:0006565 L-serine catabolic process;GO:0006564 L-serine biosynthetic process
ENSG00000010292	NCAPD2	1.03133	0.000262516	non-SMC condensin I complex subunit D2	GO:0010032 meiotic chromosome condensation;GO:1905821 positive regulation of chromosome condensation;GO:0060623 regulation of chromosome condensation
ENSG00000153044	CENPH	1.03096	0.0191415	centromere protein H	GO:0051382 kinetochore assembly;GO:0051383 kinetochore organization;GO:0034508 centromere complex assembly
ENSG00000176340	COX8A	1.0309	0.00243689	cytochrome c oxidase subunit 8A	GO:0006123 mitochondrial electron transport, cytochrome c to oxygen;GO:0019646 aerobic electron transport chain;GO:0042773 ATP synthesis coupled electron transport
ENSG00000142552	RCN3	1.02844	0.0468088	reticulocalbin 3	GO:0032964 collagen biosynthetic process;GO:0055091 phospholipid homeostasis;GO:0043129 surfactant homeostasis
ENSG00000156381	ANKRD9	1.02747	0.000569582	ankyrin repeat domain 9	GO:0006878 intracellular copper ion homeostasis;GO:0055070 copper ion homeostasis;GO:0043161 proteasome-mediated ubiquitin-dependent protein catabolic process
ENSG00000110881	ASIC1	1.02564	0.0464404	acid sensing ion channel subunit 1	GO:0046929 negative regulation of neurotransmitter secretion;GO:0050915 sensory perception of sour taste;GO:0051589 negative regulation of neurotransmitter transport
ENSG00000143942	CHAC2	1.02516	0.0108894	ChaC glutathione specific gamma-glutamylcyclotransferase 2	GO:0006751 glutathione catabolic process;GO:0006750 glutathione biosynthetic process;GO:0019184 nonribosomal peptide biosynthetic process
ENSG00000108515	ENO3	1.0246	0.0136916	enolase 3	GO:0006735 NADH regeneration;GO:0061621 canonical glycolysis;GO:0061718 glucose catabolic process to pyruvate
ENSG00000013573	DDX11	1.02363	0.014816	DEAD/H-box helicase 11	GO:1904975 response to bleomycin;GO:1904976 cellular response to bleomycin;GO:0032079 positive regulation of endodeoxyribonuclease activity
ENSG00000149679	CABLES2	1.02275	0.00907518	Cdk5 and Abl enzyme substrate 2	GO:0051301 cell division;GO:0051726 regulation of cell cycle;GO:0007049 cell cycle
ENSG00000138092	CENPO	1.01212	0.00362728	centromere protein O	GO:0034508 centromere complex assembly;GO:0065004 protein-DNA complex assembly;GO:0051276 chromosome organization
ENSG00000178921	PFAS	1.01094	0.00276713	phosphoribosylformylglycinamidine synthase	GO:0097065 anterior head development;GO:0006189 'de novo' IMP biosynthetic process;GO:0097292 XMP metabolic process
ENSG00000112877	CEP72	1.00629	0.00201349	centrosomal protein 72	GO:0033566 gamma-tubulin complex localization;GO:1904779 regulation of protein localization to centrosome;GO:0007099 centriole replication
ENSG00000111602	TIMELESS	1.00368	0.00363843	timeless circadian regulator	GO:1904975 response to bleomycin;GO:1904976 cellular response to bleomycin;GO:0072719 cellular response to cisplatin
ENSG00000168268	NT5DC2	1.00259	0.000262826	5'-nucleotidase domain containing 2	NA
ENSG00000159055	MIS18A	1.00251	0.000990726	MIS18 kinetochore protein A	GO:0031055 chromatin remodeling at centromere;GO:0034080 CENP-A containing chromatin assembly;GO:0044030 regulation of DNA methylation
ENSG00000116649	SRM	1.00023	0.00276713	spermidine synthase	GO:0008295 spermidine biosynthetic process;GO:0008216 spermidine metabolic process;GO:0006596 polyamine biosynthetic process
ENSG00000134256	CD101	1.00018	0.0133773	CD101 molecule	GO:0002763 positive regulation of myeloid leukocyte differentiation;GO:0045639 positive regulation of myeloid cell differentiation;GO:0002761 regulation of myeloid leukocyte differentiation

## Sheet: Downregulated
Supplemental Table 4: Downregulated genes
Ensembl ID	Gene Symbol	log2FoldChange	padj	Description	Biological Process (GO)
ENSG00000176165	FOXG1	-6.89897	3.89443e-08	forkhead box G1	GO:0021852 pyramidal neuron migration to cerebral cortex;GO:0016199 axon midline choice point recognition;GO:0140650 radial glia-guided pyramidal neuron migration
ENSG00000010932	FMO1	-6.61424	2.06116e-11	flavin containing dimethylaniline monoxygenase 1	GO:0042412 taurine biosynthetic process;GO:0046305 alkanesulfonate biosynthetic process;GO:0070995 NADPH oxidation
ENSG00000116690	PRG4	-6.31059	1.24183e-09	proteoglycan 4	GO:0006897 endocytosis;GO:0016192 vesicle-mediated transport;GO:0006955 immune response
ENSG00000197614	MFAP5	-6.12852	1.1791e-12	microfibril associated protein 5	GO:0060216 definitive hemopoiesis;GO:0048048 embryonic eye morphogenesis;GO:0048592 eye morphogenesis
ENSG00000183695	MRGPRX2	-5.95179	0.00015073	MAS related GPR family member X2	GO:0030431 sleep;GO:0002279 mast cell activation involved in immune response;GO:0043303 mast cell degranulation
ENSG00000158125	XDH	-5.86629	8.76682e-05	xanthine dehydrogenase	GO:0009114 hypoxanthine catabolic process;GO:0009115 xanthine catabolic process;GO:2001213 negative regulation of vasculogenesis
ENSG00000146618	FERD3L	-5.81029	0.000163193	Fer3 like bHLH transcription factor	GO:0033504 floor plate development;GO:1904338 regulation of dopaminergic neuron differentiation;GO:0021915 neural tube development
ENSG00000188738	FSIP2	-5.71878	7.02002e-08	fibrous sheath interacting protein 2	GO:0007288 sperm axoneme assembly;GO:0120316 sperm flagellum assembly;GO:0061512 protein localization to cilium
ENSG00000180332	KCTD4	-5.66203	6.63354e-06	potassium channel tetramerization domain containing 4	GO:0051260 protein homooligomerization;GO:0051259 protein complex oligomerization;GO:0065003 protein-containing complex assembly
ENSG00000213088	ACKR1	-5.64886	4.58286e-12	atypical chemokine receptor 1 (Duffy blood group)	GO:0070098 chemokine-mediated signaling pathway;GO:1990868 response to chemokine;GO:1990869 cellular response to chemokine
ENSG00000127083	OMD	-5.56296	7.3364e-07	osteomodulin	GO:0007155 cell adhesion;GO:0009987 cellular process;GO:0008150 biological_process
ENSG00000094963	FMO2	-5.53518	2.86717e-13	flavin containing dimethylaniline monoxygenase 2	GO:0072592 oxygen metabolic process;GO:0070995 NADPH oxidation;GO:0046322 negative regulation of fatty acid oxidation
ENSG00000128610	FEZF1	-5.53371	0.0027172	FEZ family zinc finger 1	GO:0021797 forebrain anterior/posterior pattern specification;GO:0043696 dedifferentiation;GO:0043697 cell dedifferentiation
ENSG00000137673	MMP7	-5.48717	0.0115582	matrix metallopeptidase 7	GO:0031293 membrane protein intracellular domain proteolysis;GO:0006509 membrane protein ectodomain proteolysis;GO:0033619 membrane protein proteolysis
ENSG00000167768	KRT1	-5.37573	0.000105142	keratin 1	GO:0001867 complement activation, lectin pathway;GO:0051290 protein heterotetramerization;GO:0042730 fibrinolysis
ENSG00000204071	TCEAL6	-5.29588	0.00438828	transcription elongation factor A like 6	NA
ENSG00000262655	SPON1	-5.21425	1.08149e-19	spondin 1	GO:1902993 positive regulation of amyloid precursor protein catabolic process;GO:0010954 positive regulation of protein processing;GO:1903319 positive regulation of protein maturation
ENSG00000244476	ERVFRD-1	-5.10467	0.000627755	endogenous retrovirus group FRD member 1, envelope	GO:0007520 myoblast fusion;GO:0000768 syncytium formation by plasma membrane fusion;GO:0140253 cell-cell fusion
ENSG00000091664	SLC17A6	-5.08539	0.034945	solute carrier family 17 member 6	GO:1990384 hyaloid vascular plexus regression;GO:0098700 neurotransmitter loading into synaptic vesicle;GO:0044341 sodium-dependent phosphate transport
ENSG00000196119	OR8A1	-5.07543	0.0141061	olfactory receptor family 8 subfamily A member 1	GO:0050911 detection of chemical stimulus involved in sensory perception of smell;GO:0007608 sensory perception of smell;GO:0050907 detection of chemical stimulus involved in sensory perception
ENSG00000125285	SOX21	-5.06895	4.05171e-07	SRY-box transcription factor 21	GO:0001942 hair follicle development;GO:0022404 molting cycle process;GO:0022405 hair cycle process
ENSG00000108381	ASPA	-5.03279	5.76137e-09	aspartoacylase	GO:0006083 acetate metabolic process;GO:0006533 aspartate catabolic process;GO:0006531 aspartate metabolic process
ENSG00000184330	S100A7A	-5.02752	0.0159655	S100 calcium binding protein A7A	NA
ENSG00000204687	MAS1L	-4.96057	0.00762538	MAS1 proto-oncogene like, G protein-coupled receptor	GO:0038166 angiotensin-activated signaling pathway;GO:1904385 cellular response to angiotensin;GO:1990776 response to angiotensin
ENSG00000179270	PCARE	-4.92985	2.86135e-05	photoreceptor cilium actin regulator	GO:1903546 protein localization to photoreceptor outer segment;GO:0035845 photoreceptor cell outer segment organization;GO:0097499 protein localization to non-motile cilium
ENSG00000129514	FOXA1	-4.92747	0.000358387	forkhead box A1	GO:0061144 alveolar secondary septum development;GO:1902691 respiratory basal cell differentiation;GO:0060738 epithelial-mesenchymal signaling involved in prostate gland development
ENSG00000141096	DPEP3	-4.89595	9.88049e-05	dipeptidase 3	GO:0006508 proteolysis;GO:0019538 protein metabolic process;GO:1901564 organonitrogen compound metabolic process
ENSG00000112936	C7	-4.8914	6.97645e-07	complement C7	GO:0006957 complement activation, alternative pathway;GO:0006958 complement activation, classical pathway;GO:0002455 humoral immune response mediated by circulating immunoglobulin
ENSG00000092009	CMA1	-4.87787	0.00305716	chymase 1	GO:0140447 cytokine precursor processing;GO:0034769 basement membrane disassembly;GO:0002003 angiotensin maturation
ENSG00000163288	GABRB1	-4.81218	0.031177	gamma-aminobutyric acid type A receptor subunit beta1	GO:0071420 cellular response to histamine;GO:0034776 response to histamine;GO:0007214 gamma-aminobutyric acid signaling pathway
ENSG00000178750	STX19	-4.78494	0.00120069	syntaxin 19	GO:0031629 synaptic vesicle fusion to presynaptic active zone membrane;GO:0099500 vesicle fusion to plasma membrane;GO:0048499 synaptic vesicle membrane organization
ENSG00000047457	CP	-4.78435	5.3789e-05	ceruloplasmin	GO:0006825 copper ion transport;GO:0006826 iron ion transport;GO:0006879 intracellular iron ion homeostasis
ENSG00000124610	H1-1	-4.77449	6.12935e-05	H1.1 linker histone, cluster member	GO:0030261 chromosome condensation;GO:0045910 negative regulation of DNA recombination;GO:0048260 positive regulation of receptor-mediated endocytosis
ENSG00000149534	MS4A2	-4.70056	2.18995e-05	membrane spanning 4-domains A2	GO:0006955 immune response;GO:0007166 cell surface receptor signaling pathway;GO:0002376 immune system process
ENSG00000196109	ZNF676	-4.66852	9.01967e-05	zinc finger protein 676	GO:0006357 regulation of transcription by RNA polymerase II;GO:0006355 regulation of DNA-templated transcription;GO:1903506 regulation of nucleic acid-templated transcription
ENSG00000100448	CTSG	-4.6535	0.000114951	cathepsin G	GO:0098784 biofilm matrix organization;GO:0098786 biofilm matrix disassembly;GO:0070946 neutrophil-mediated killing of gram-positive bacterium
ENSG00000164707	SLC13A4	-4.64801	0.0124337	solute carrier family 13 member 4	GO:1902358 sulfate transmembrane transport;GO:0008272 sulfate transport;GO:0072348 sulfur compound transport
ENSG00000105492	SIGLEC6	-4.59574	2.08308e-05	sialic acid binding Ig like lectin 6	GO:0007155 cell adhesion;GO:0007267 cell-cell signaling;GO:0023052 signaling
ENSG00000126890	CTAG2	-4.56455	0.00347388	cancer/testis antigen 2	GO:0070525 tRNA threonylcarbamoyladenosine metabolic process;GO:0016070 RNA metabolic process;GO:0090304 nucleic acid metabolic process
ENSG00000170419	VSTM2A	-4.53882	0.0016942	V-set and transmembrane domain containing 2A	GO:0070352 positive regulation of white fat cell proliferation;GO:0070350 regulation of white fat cell proliferation;GO:0070346 positive regulation of fat cell proliferation
ENSG00000022355	GABRA1	-4.49691	0.000137892	gamma-aminobutyric acid type A receptor subunit alpha1	GO:1904862 inhibitory synapse assembly;GO:0051932 synaptic transmission, GABAergic;GO:0007214 gamma-aminobutyric acid signaling pathway
ENSG00000168875	SOX14	-4.47892	0.00721185	SRY-box transcription factor 14	GO:0009649 entrainment of circadian clock;GO:2001222 regulation of neuron migration;GO:0042752 regulation of circadian rhythm
ENSG00000174175	SELP	-4.47407	2.94199e-07	selectin P	GO:0010572 positive regulation of platelet activation;GO:1903238 positive regulation of leukocyte tethering or rolling;GO:0033623 regulation of integrin activation
ENSG00000205279	CTXN3	-4.37427	0.00476098	cortexin 3	NA
ENSG00000116147	TNR	-4.36396	3.25855e-11	tenascin R	GO:0048677 axon extension involved in regeneration;GO:0048682 sprouting of injured axon;GO:0048686 regulation of sprouting of injured axon
ENSG00000172236	TPSAB1	-4.36124	2.21168e-05	tryptase alpha/beta 1	GO:0022617 extracellular matrix disassembly;GO:0030198 extracellular matrix organization;GO:0043062 extracellular structure organization
ENSG00000095917	TPSD1	-4.32112	2.8286e-05	tryptase delta 1	GO:0006508 proteolysis;GO:0019538 protein metabolic process;GO:1901564 organonitrogen compound metabolic process
ENSG00000163879	DNALI1	-4.30909	1.61723e-07	dynein axonemal light intermediate chain 1	NA
ENSG00000181023	OR56B1	-4.20713	0.00345828	olfactory receptor family 56 subfamily B member 1	GO:0050911 detection of chemical stimulus involved in sensory perception of smell;GO:0007608 sensory perception of smell;GO:0050907 detection of chemical stimulus involved in sensory perception
ENSG00000205755	CRLF2	-4.20208	0.00117225	cytokine receptor like factor 2	GO:0032754 positive regulation of interleukin-5 production;GO:0032674 regulation of interleukin-5 production;GO:0033005 positive regulation of mast cell activation
ENSG00000124875	CXCL6	-4.18132	0.00400166	C-X-C motif chemokine ligand 6	GO:0070950 regulation of neutrophil mediated killing of bacterium;GO:0070951 regulation of neutrophil mediated killing of gram-negative bacterium;GO:0070949 regulation of neutrophil mediated killing of symbiont cell
ENSG00000091831	ESR1	-4.15419	1.28207e-06	estrogen receptor 1	GO:0060523 prostate epithelial cord elongation;GO:0060751 branch elongation involved in mammary gland duct branching;GO:0060750 epithelial cell proliferation involved in mammary gland duct elongation
ENSG00000163751	CPA3	-4.09957	0.000295415	carboxypeptidase A3	GO:0002003 angiotensin maturation;GO:0002002 regulation of angiotensin levels in blood;GO:0001991 regulation of systemic arterial blood pressure by circulatory renin-angiotensin
ENSG00000153253	SCN3A	-4.09949	2.94199e-07	sodium voltage-gated channel alpha subunit 3	GO:0048266 behavioral response to pain;GO:0048265 response to pain;GO:0098703 calcium ion import across plasma membrane
ENSG00000181074	OR52N4	-4.09176	0.000488418	olfactory receptor family 52 subfamily N member 4	GO:0050911 detection of chemical stimulus involved in sensory perception of smell;GO:0007608 sensory perception of smell;GO:0050907 detection of chemical stimulus involved in sensory perception
ENSG00000263961	RHEX	-4.08894	0.00120069	regulator of hemoglobinization and erythroid cell expansion	GO:0038162 erythropoietin-mediated signaling pathway;GO:0036018 cellular response to erythropoietin;GO:0036017 response to erythropoietin
ENSG00000164509	IL31RA	-4.08009	0.000142389	interleukin 31 receptor A	GO:0002438 acute inflammatory response to antigenic stimulus;GO:0030224 monocyte differentiation;GO:0043031 negative regulation of macrophage activation
ENSG00000118849	RARRES1	-4.07896	1.381e-05	retinoic acid receptor responder 1	GO:0008285 negative regulation of cell population proliferation;GO:0042127 regulation of cell population proliferation;GO:0048523 negative regulation of cellular process
ENSG00000010438	PRSS3	-4.05844	0.0027338	serine protease 3	GO:0031638 zymogen activation;GO:0043542 endothelial cell migration;GO:0010631 epithelial cell migration
ENSG00000077616	NAALAD2	-4.05753	5.5794e-07	N-acetylated alpha-linked acidic dipeptidase 2	GO:0006508 proteolysis;GO:0019538 protein metabolic process;GO:1901564 organonitrogen compound metabolic process
ENSG00000197253	TPSB2	-4.03918	1.28009e-05	tryptase beta 2	GO:0006508 proteolysis;GO:0019538 protein metabolic process;GO:1901564 organonitrogen compound metabolic process
ENSG00000186417	GLDN	-3.99379	3.78663e-08	gliomedin	GO:0045162 clustering of voltage-gated sodium channels;GO:0045161 neuronal ion channel clustering;GO:0032528 microvillus organization
ENSG00000115008	IL1A	-3.98378	0.0204287	interleukin 1 alpha	GO:1904444 regulation of establishment of Sertoli cell barrier;GO:1904445 negative regulation of establishment of Sertoli cell barrier;GO:0001660 fever generation
ENSG00000214336	FOXI3	-3.97356	0.0022514	forkhead box I3	GO:0009653 anatomical structure morphogenesis;GO:0006357 regulation of transcription by RNA polymerase II;GO:0006355 regulation of DNA-templated transcription
ENSG00000250366	TUNAR	-3.95478	0.000270455	TCL1 upstream neural differentiation-associated RNA	GO:0032469 endoplasmic reticulum calcium ion homeostasis;GO:0035774 positive regulation of insulin secretion involved in cellular response to glucose stimulus;GO:0061178 regulation of insulin secretion involved in cellular response to glucose stimulus
ENSG00000162951	LRRTM1	-3.90466	2.15997e-05	leucine rich repeat transmembrane neuronal 1	GO:0002091 negative regulation of receptor internalization;GO:0035640 exploration behavior;GO:0048261 negative regulation of receptor-mediated endocytosis
ENSG00000155511	GRIA1	-3.89915	0.000159152	glutamate ionotropic receptor AMPA type subunit 1	GO:0071242 cellular response to ammonium ion;GO:0060359 response to ammonium ion;GO:0099566 regulation of postsynaptic cytosolic calcium ion concentration
ENSG00000116299	ELAPOR1	-3.89445	7.55039e-07	endosome-lysosome associated apoptosis and autophagy regulator 1	GO:2000786 positive regulation of autophagosome assembly;GO:0044090 positive regulation of vacuole organization;GO:2000785 regulation of autophagosome assembly
ENSG00000269067	ZNF728	-3.89079	0.000807887	zinc finger protein 728	GO:0006355 regulation of DNA-templated transcription;GO:1903506 regulation of nucleic acid-templated transcription;GO:2001141 regulation of RNA biosynthetic process
ENSG00000267206	LCN6	-3.86571	0.00242409	lipocalin 6	GO:0007338 single fertilization;GO:0009566 fertilization;GO:0019953 sexual reproduction
ENSG00000179542	SLITRK4	-3.85113	6.12935e-05	SLIT and NTRK like family member 4	GO:0099174 regulation of presynapse organization;GO:1905606 regulation of presynapse assembly;GO:0051965 positive regulation of synapse assembly
ENSG00000133063	CHIT1	-3.83717	0.000321392	chitinase 1	GO:0044245 polysaccharide digestion;GO:0006030 chitin metabolic process;GO:0006032 chitin catabolic process
ENSG00000198734	F5	-3.83412	1.58357e-05	coagulation factor V	GO:0032571 response to vitamin K;GO:0033273 response to vitamin;GO:0007584 response to nutrient
ENSG00000135374	ELF5	-3.80594	0.0283902	E74 like ETS transcription factor 5	GO:0006357 regulation of transcription by RNA polymerase II;GO:0006355 regulation of DNA-templated transcription;GO:1903506 regulation of nucleic acid-templated transcription
ENSG00000109193	SULT1E1	-3.7759	0.000767096	sulfotransferase family 1E member 1	GO:0006711 estrogen catabolic process;GO:0006068 ethanol catabolic process;GO:0042447 hormone catabolic process
ENSG00000182836	PLCXD3	-3.77074	0.000185529	phosphatidylinositol specific phospholipase C X domain containing 3	GO:0016042 lipid catabolic process;GO:0006629 lipid metabolic process;GO:1901575 organic substance catabolic process
ENSG00000222014	RAB6C	-3.7702	0.000313925	RAB6C, member RAS oncogene family	GO:0006891 intra-Golgi vesicle-mediated transport;GO:0010824 regulation of centrosome duplication;GO:0006890 retrograde vesicle-mediated transport, Golgi to endoplasmic reticulum
ENSG00000111404	RERGL	-3.70655	0.0237903	RERG like	NA
ENSG00000152578	GRIA4	-3.70429	0.00165047	glutamate ionotropic receptor AMPA type subunit 4	GO:0034392 negative regulation of smooth muscle cell apoptotic process;GO:0035235 ionotropic glutamate receptor signaling pathway;GO:0099505 regulation of presynaptic membrane potential
ENSG00000164220	F2RL2	-3.70384	0.000168569	coagulation factor II thrombin receptor like 2	GO:0070493 thrombin-activated receptor signaling pathway;GO:0099105 ion channel modulating, G protein-coupled receptor signaling pathway;GO:0051482 positive regulation of cytosolic calcium ion concentration involved in phospholipase C-activating G protein-coupled signaling pathway
ENSG00000163064	EN1	-3.69693	0.000160125	engrailed homeobox 1	GO:0030917 midbrain-hindbrain boundary development;GO:0061743 motor learning;GO:0021903 rostrocaudal neural tube patterning
ENSG00000141338	ABCA8	-3.68148	4.67823e-05	ATP binding cassette subfamily A member 8	GO:0006686 sphingomyelin biosynthetic process;GO:0006684 sphingomyelin metabolic process;GO:0010875 positive regulation of cholesterol efflux
ENSG00000180269	GPR139	-3.67533	0.00201345	G protein-coupled receptor 139	GO:0007200 phospholipase C-activating G protein-coupled receptor signaling pathway;GO:0007218 neuropeptide signaling pathway;GO:0007186 G protein-coupled receptor signaling pathway
ENSG00000100433	KCNK10	-3.66671	0.000237542	potassium two pore domain channel subfamily K member 10	GO:0030322 stabilization of membrane potential;GO:0007613 memory;GO:0071805 potassium ion transmembrane transport
ENSG00000133048	CHI3L1	-3.64695	0.00043868	chitinase 3 like 1	GO:0006030 chitin metabolic process;GO:0006032 chitin catabolic process;GO:1901072 glucosamine-containing compound catabolic process
ENSG00000181374	CCL13	-3.64438	0.00590638	C-C motif chemokine ligand 13	GO:0048245 eosinophil chemotaxis;GO:0072677 eosinophil migration;GO:0002548 monocyte chemotaxis
ENSG00000138207	RBP4	-3.64177	7.4803e-09	retinol binding protein 4	GO:0034633 retinol transport;GO:0048807 female genitalia morphogenesis;GO:0060157 urinary bladder development
ENSG00000102924	CBLN1	-3.64031	8.91917e-05	cerebellin 1 precursor	GO:1905703 negative regulation of inhibitory synapse assembly;GO:1905702 regulation of inhibitory synapse assembly;GO:1900454 positive regulation of long-term synaptic depression
ENSG00000181072	CHRM2	-3.62826	9.88049e-05	cholinergic receptor muscarinic 2	GO:0007197 adenylate cyclase-inhibiting G protein-coupled acetylcholine receptor signaling pathway;GO:0007207 phospholipase C-activating G protein-coupled acetylcholine receptor signaling pathway;GO:0007213 G protein-coupled acetylcholine receptor signaling pathway
ENSG00000187323	DCC	-3.59629	8.68038e-06	DCC netrin 1 receptor	GO:0033563 dorsal/ventral axon guidance;GO:0021965 spinal cord ventral commissure morphogenesis;GO:0033564 anterior/posterior axon guidance
ENSG00000127954	STEAP4	-3.58706	6.7538e-07	STEAP4 metalloreductase	GO:0015677 copper ion import;GO:0033212 iron import into cell;GO:0070207 protein homotrimerization
ENSG00000198626	RYR2	-3.57404	0.000229624	ryanodine receptor 2	GO:0097050 type B pancreatic cell apoptotic process;GO:0098910 regulation of atrial cardiac muscle cell action potential;GO:0098904 regulation of AV node cell action potential
ENSG00000065325	GLP2R	-3.5705	0.0457337	glucagon like peptide 2 receptor	GO:0071377 cellular response to glucagon stimulus;GO:0033762 response to glucagon;GO:0007188 adenylate cyclase-modulating G protein-coupled receptor signaling pathway
ENSG00000054803	CBLN4	-3.56534	5.44364e-05	cerebellin 4 precursor	GO:1904862 inhibitory synapse assembly;GO:0007416 synapse assembly;GO:0009306 protein secretion
ENSG00000127074	RGS13	-3.5554	0.000761419	regulator of G protein signaling 13	GO:0045744 negative regulation of G protein-coupled receptor signaling pathway;GO:0008277 regulation of G protein-coupled receptor signaling pathway;GO:0007186 G protein-coupled receptor signaling pathway
ENSG00000187416	LHFPL3	-3.53437	0.000151924	LHFPL tetraspan subfamily member 3	GO:0007605 sensory perception of sound;GO:0050954 sensory perception of mechanical stimulus;GO:0007600 sensory perception
ENSG00000115361	ACADL	-3.52706	0.000175449	acyl-CoA dehydrogenase long chain	GO:0042413 carnitine catabolic process;GO:0019254 carnitine metabolic process, CoA-linked;GO:0006579 amino-acid betaine catabolic process
ENSG00000012124	CD22	-3.52189	2.0099e-05	CD22 molecule	GO:0050859 negative regulation of B cell receptor signaling pathway;GO:0002638 negative regulation of immunoglobulin production;GO:0050849 negative regulation of calcium-mediated signaling
ENSG00000198848	CES1	-3.51491	0.000143964	carboxylesterase 1	GO:0090122 cholesterol ester hydrolysis involved in cholesterol transport;GO:0120188 regulation of bile acid secretion;GO:0090119 vesicle-mediated cholesterol transport
ENSG00000007908	SELE	-3.50909	2.44076e-05	selectin E	GO:1903238 positive regulation of leukocyte tethering or rolling;GO:1903236 regulation of leukocyte tethering or rolling;GO:0002523 leukocyte migration involved in inflammatory response
ENSG00000102145	GATA1	-3.47954	0.0155517	GATA binding protein 1	GO:0010724 regulation of definitive erythrocyte differentiation;GO:0010725 regulation of primitive erythrocyte differentiation;GO:0030221 basophil differentiation
ENSG00000173200	PARP15	-3.4777	2.10268e-07	poly(ADP-ribose) polymerase family member 15	GO:0070212 protein poly-ADP-ribosylation;GO:0043687 post-translational protein modification;GO:0000122 negative regulation of transcription by RNA polymerase II
ENSG00000164120	HPGD	-3.47598	0.000555831	15-hydroxyprostaglandin dehydrogenase	GO:1905828 regulation of prostaglandin catabolic process;GO:0097070 ductus arteriosus closure;GO:0070493 thrombin-activated receptor signaling pathway
ENSG00000143171	RXRG	-3.47055	1.39898e-06	retinoid X receptor gamma	GO:0048384 retinoic acid receptor signaling pathway;GO:0031641 regulation of myelination;GO:0007422 peripheral nervous system development
ENSG00000147724	FAM135B	-3.46818	0.00296772	family with sequence similarity 135 member B	GO:0044255 cellular lipid metabolic process;GO:0006629 lipid metabolic process;GO:0044237 cellular metabolic process
ENSG00000197705	KLHL14	-3.46812	0.000668814	kelch like family member 14	NA
ENSG00000144407	PTH2R	-3.44048	0.00588903	parathyroid hormone 2 receptor	GO:0120162 positive regulation of cold-induced thermogenesis;GO:0120161 regulation of cold-induced thermogenesis;GO:0007188 adenylate cyclase-modulating G protein-coupled receptor signaling pathway
ENSG00000115705	TPO	-3.42935	0.000865243	thyroid peroxidase	GO:0006590 thyroid hormone generation;GO:0042403 thyroid hormone metabolic process;GO:0035162 embryonic hemopoiesis
ENSG00000112232	KHDRBS2	-3.41238	0.00812264	KH RNA binding domain containing, signal transduction associated 2	GO:0000381 regulation of alternative mRNA splicing, via spliceosome;GO:0048024 regulation of mRNA splicing, via spliceosome;GO:0050684 regulation of mRNA processing
ENSG00000188120	DAZ1	-3.40346	0.0401258	deleted in azoospermia 1	GO:0070935 3'-UTR-mediated mRNA stabilization;GO:0045948 positive regulation of translational initiation;GO:0048255 mRNA stabilization
ENSG00000115507	OTX1	-3.3677	0.00554096	orthodenticle homeobox 1	GO:0048852 diencephalon morphogenesis;GO:0048853 forebrain morphogenesis;GO:0048854 brain morphogenesis
ENSG00000116176	TPSG1	-3.36584	0.0216869	tryptase gamma 1	GO:0006508 proteolysis;GO:0019538 protein metabolic process;GO:1901564 organonitrogen compound metabolic process
ENSG00000115353	TACR1	-3.36322	1.76835e-05	tachykinin receptor 1	GO:0003051 angiotensin-mediated drinking behavior;GO:0046878 positive regulation of saliva secretion;GO:0060083 smooth muscle contraction involved in micturition
ENSG00000109705	NKX3-2	-3.35313	0.000778777	NK3 homeobox 2	GO:0060576 intestinal epithelial cell development;GO:0042474 middle ear morphogenesis;GO:0032331 negative regulation of chondrocyte differentiation
ENSG00000002587	HS3ST1	-3.34818	4.11682e-07	heparan sulfate-glucosamine 3-sulfotransferase 1	GO:0015015 heparan sulfate proteoglycan biosynthetic process, enzymatic modification;GO:0030201 heparan sulfate proteoglycan metabolic process;GO:0015012 heparan sulfate proteoglycan biosynthetic process
ENSG00000157765	SLC34A2	-3.3415	0.00165047	solute carrier family 34 member 2	GO:0044341 sodium-dependent phosphate transport;GO:0030643 intracellular phosphate ion homeostasis;GO:0055062 phosphate ion homeostasis
ENSG00000128040	SPINK2	-3.3405	0.000969497	serine peptidase inhibitor Kazal type 2	GO:1900004 negative regulation of serine-type endopeptidase activity;GO:1902572 negative regulation of serine-type peptidase activity;GO:1900003 regulation of serine-type endopeptidase activity
ENSG00000185479	KRT6B	-3.33422	0.0130559	keratin 6B	GO:0007398 ectoderm development;GO:0045109 intermediate filament organization;GO:0031424 keratinization
ENSG00000104435	STMN2	-3.32122	0.0103319	stathmin 2	GO:0031117 positive regulation of microtubule depolymerization;GO:0031115 negative regulation of microtubule polymerization;GO:0007019 microtubule depolymerization
ENSG00000158428	CATIP	-3.30287	0.000140014	ciliogenesis associated TTC17 interacting protein	GO:0030041 actin filament polymerization;GO:0008154 actin polymerization or depolymerization;GO:0051258 protein polymerization
ENSG00000115602	IL1RL1	-3.2908	0.000851564	interleukin 1 receptor like 1	GO:0038172 interleukin-33-mediated signaling pathway;GO:0002826 negative regulation of T-helper 1 type immune response;GO:0032754 positive regulation of interleukin-5 production
ENSG00000136531	SCN2A	-3.23362	0.00326793	sodium voltage-gated channel alpha subunit 2	GO:0008627 intrinsic apoptotic signaling pathway in response to osmotic stress;GO:0098703 calcium ion import across plasma membrane;GO:0071470 cellular response to osmotic stress
ENSG00000162365	CYP4A22	-3.22005	0.00170265	cytochrome P450 family 4 subfamily A member 22	GO:0048252 lauric acid metabolic process;GO:0002933 lipid hydroxylation;GO:0051791 medium-chain fatty acid metabolic process
ENSG00000165646	SLC18A2	-3.21947	0.000334128	solute carrier family 18 member A2	GO:0002552 serotonin secretion by mast cell;GO:0042137 sequestering of neurotransmitter;GO:0099123 somato-dendritic dopamine secretion
ENSG00000160307	S100B	-3.21348	0.00153092	S100 calcium binding protein B	GO:0097490 sympathetic neuron projection extension;GO:1990845 adaptive thermogenesis;GO:0048168 regulation of neuronal synaptic plasticity
ENSG00000140285	FGF7	-3.20566	0.000386406	fibroblast growth factor 7	GO:0060665 regulation of branching involved in salivary gland morphogenesis by mesenchymal-epithelial signaling;GO:0061033 secretion by lung epithelial cell involved in lung growth;GO:0060501 positive regulation of epithelial cell proliferation involved in lung morphogenesis
ENSG00000197046	SIGLEC15	-3.19873	0.00201349	sialic acid binding Ig like lectin 15	GO:2001204 regulation of osteoclast development;GO:0045124 regulation of bone resorption;GO:0046850 regulation of bone remodeling
ENSG00000261857	MIA	-3.19559	0.00113075	MIA SH3 domain containing	GO:0030198 extracellular matrix organization;GO:0043062 extracellular structure organization;GO:0045229 external encapsulating structure organization
ENSG00000185304	RGPD2	-3.1903	0.00340015	RANBP2 like and GRIP domain containing 2	GO:0006607 NLS-bearing protein import into nucleus;GO:0006606 protein import into nucleus;GO:0051170 import into nucleus
ENSG00000205076	LGALS7	-3.18845	0.0241441	galectin 7	NA
ENSG00000255587	RAB44	-3.18515	0.00134101	RAB44, member RAS oncogene family	GO:0097279 histamine secretion mediated by IgE immunoglobulin;GO:0097280 histamine secretion mediated by immunoglobulin;GO:0002349 histamine production involved in inflammatory response
ENSG00000081853	PCDHGA2	-3.16272	3.45793e-09	protocadherin gamma subfamily A, 2	GO:0007156 homophilic cell adhesion via plasma membrane adhesion molecules;GO:0098742 cell-cell adhesion via plasma-membrane adhesion molecules;GO:0098609 cell-cell adhesion
ENSG00000070526	ST6GALNAC1	-3.15835	0.00884245	ST6 N-acetylgalactosaminide alpha-2,6-sialyltransferase 1	GO:0048874 host-mediated regulation of intestinal microbiota composition;GO:0097503 sialylation;GO:0009312 oligosaccharide biosynthetic process
ENSG00000176160	HSF5	-3.14538	0.00014496	heat shock transcription factor 5	GO:0006357 regulation of transcription by RNA polymerase II;GO:0006355 regulation of DNA-templated transcription;GO:1903506 regulation of nucleic acid-templated transcription
ENSG00000187773	DIPK1C	-3.14414	0.000237542	divergent protein kinase domain 1C	NA
ENSG00000196071	OR2L13	-3.14112	0.0380402	olfactory receptor family 2 subfamily L member 13	GO:0050911 detection of chemical stimulus involved in sensory perception of smell;GO:0007608 sensory perception of smell;GO:0050907 detection of chemical stimulus involved in sensory perception
ENSG00000078725	BRINP1	-3.14013	0.000636	BMP/retinoic acid inducible neural specific 1	GO:0042711 maternal behavior;GO:0060746 parental behavior;GO:0007614 short-term memory
ENSG00000162763	LRRC52	-3.13737	0.0482711	leucine rich repeat containing 52	GO:1903818 positive regulation of voltage-gated potassium channel activity;GO:1901018 positive regulation of potassium ion transmembrane transporter activity;GO:1901381 positive regulation of potassium ion transmembrane transport
ENSG00000198570	RD3	-3.12868	0.0425029	RD3 regulator of GUCY2D	GO:0031283 negative regulation of guanylate cyclase activity;GO:0030809 negative regulation of nucleotide biosynthetic process;GO:1900372 negative regulation of purine nucleotide biosynthetic process
ENSG00000007933	FMO3	-3.12735	0.000134787	flavin containing dimethylaniline monoxygenase 3	GO:0042412 taurine biosynthetic process;GO:0046305 alkanesulfonate biosynthetic process;GO:0019530 taurine metabolic process
ENSG00000019169	MARCO	-3.12038	0.00532636	macrophage receptor with collagenous structure	GO:0097242 amyloid-beta clearance;GO:0006911 phagocytosis, engulfment;GO:0043277 apoptotic cell clearance
ENSG00000189134	NKAPL	-3.09846	0.000132407	NFKB activating protein like	GO:0007283 spermatogenesis;GO:0048232 male gamete generation;GO:0007276 gamete generation
ENSG00000131969	ABHD12B	-3.09774	0.045857	abhydrolase domain containing 12B	GO:0006660 phosphatidylserine catabolic process;GO:0052651 monoacylglycerol catabolic process;GO:0046462 monoacylglycerol metabolic process
ENSG00000273079	GRIN2B	-3.07561	5.24859e-06	glutamate ionotropic receptor NMDA type subunit 2B	GO:1902951 negative regulation of dendritic spine maintenance;GO:0098976 excitatory chemical synaptic transmission;GO:1902950 regulation of dendritic spine maintenance
ENSG00000204539	CDSN	-3.07319	0.00733146	corneodesmosin	GO:1905715 regulation of cornification;GO:1905716 negative regulation of cornification;GO:0003336 corneocyte desquamation
ENSG00000152932	RAB3C	-3.06564	0.00891727	RAB3C, member RAS oncogene family	GO:0006904 vesicle docking involved in exocytosis;GO:0048278 vesicle docking;GO:0140029 exocytic process
ENSG00000106809	OGN	-3.06289	0.00161144	osteoglycin	GO:0061975 articular cartilage development;GO:0048662 negative regulation of smooth muscle cell proliferation;GO:0051216 cartilage development
ENSG00000162706	CADM3	-3.05739	0.00340196	cell adhesion molecule 3	GO:0007157 heterophilic cell-cell adhesion via plasma membrane cell adhesion molecules;GO:0007156 homophilic cell adhesion via plasma membrane adhesion molecules;GO:0098742 cell-cell adhesion via plasma-membrane adhesion molecules
ENSG00000179639	FCER1A	-3.05558	0.000360735	Fc epsilon receptor Ia	GO:0016068 type I hypersensitivity;GO:0002278 eosinophil activation involved in immune response;GO:0043307 eosinophil activation
ENSG00000163377	TAFA4	-3.05341	0.000604032	TAFA chemokine like family member 4	GO:0048246 macrophage chemotaxis;GO:1905517 macrophage migration;GO:0042554 superoxide anion generation
ENSG00000125869	LAMP5	-3.05313	0.00170265	lysosomal associated membrane protein family member 5	NA
ENSG00000127951	FGL2	-3.05292	1.14052e-06	fibrinogen like 2	GO:0002616 regulation of macrophage antigen processing and presentation;GO:0002617 negative regulation of macrophage antigen processing and presentation;GO:0043381 negative regulation of memory T cell differentiation
ENSG00000086548	CEACAM6	-3.04639	0.0442256	CEA cell adhesion molecule 6	GO:1904906 positive regulation of endothelial cell-matrix adhesion via fibronectin;GO:1904904 regulation of endothelial cell-matrix adhesion via fibronectin;GO:0034116 positive regulation of heterotypic cell-cell adhesion
ENSG00000167941	SOST	-3.02126	0.00973341	sclerostin	GO:0071374 cellular response to parathyroid hormone stimulus;GO:0071107 response to parathyroid hormone;GO:0030279 negative regulation of ossification
ENSG00000165269	AQP7	-3.01842	7.60963e-05	aquaporin 7	GO:0015793 glycerol transmembrane transport;GO:0071918 urea transmembrane transport;GO:0015840 urea transport
ENSG00000148702	HABP2	-3.01524	0.000488171	hyaluronan binding protein 2	GO:0007155 cell adhesion;GO:0006508 proteolysis;GO:0019538 protein metabolic process
ENSG00000141255	SPATA22	-3.00063	0.0170621	spermatogenesis associated 22	GO:0000711 meiotic DNA repair synthesis;GO:0000731 DNA synthesis involved in DNA repair;GO:0007129 homologous chromosome pairing at meiosis
ENSG00000142973	CYP4B1	-2.97423	0.0164241	cytochrome P450 family 4 subfamily B member 1	GO:0018879 biphenyl metabolic process;GO:0042537 benzene-containing compound metabolic process;GO:0006631 fatty acid metabolic process
ENSG00000197261	C6orf141	-2.96909	5.4334e-05	chromosome 6 open reading frame 141	NA
ENSG00000204420	MPIG6B	-2.96732	0.0034177	megakaryocyte and platelet inhibitory receptor G6b	GO:0030220 platelet formation;GO:0036344 platelet morphogenesis;GO:0035855 megakaryocyte development
ENSG00000137558	PI15	-2.96666	0.00822426	peptidase inhibitor 15	GO:0010466 negative regulation of peptidase activity;GO:0045861 negative regulation of proteolysis;GO:0051346 negative regulation of hydrolase activity
ENSG00000064205	CCN5	-2.96661	0.00152718	cellular communication network factor 5	GO:0007155 cell adhesion;GO:0060548 negative regulation of cell death;GO:0007267 cell-cell signaling
ENSG00000184454	NCMAP	-2.95433	0.0270073	non-compact myelin associated protein	GO:0032290 peripheral nervous system myelin formation;GO:0031643 positive regulation of myelination;GO:0032288 myelin assembly
ENSG00000140287	HDC	-2.95404	0.00525866	histidine decarboxylase	GO:0001694 histamine biosynthetic process;GO:0001692 histamine metabolic process;GO:0052803 imidazole-containing compound metabolic process
ENSG00000188582	PAQR9	-2.94429	0.019929	progestin and adipoQ receptor family member 9	NA
ENSG00000132681	ATP1A4	-2.94248	0.00822426	ATPase Na+/K+ transporting subunit alpha 4	GO:0010248 establishment or maintenance of transmembrane electrochemical gradient;GO:0030007 intracellular potassium ion homeostasis;GO:0036376 sodium ion export across plasma membrane
ENSG00000066032	CTNNA2	-2.92979	0.00320651	catenin alpha 2	GO:0021942 radial glia guided migration of Purkinje cell;GO:0051823 regulation of synapse structural plasticity;GO:0034316 negative regulation of Arp2/3 complex-mediated actin nucleation
ENSG00000244623	OR2AE1	-2.92864	0.000540262	olfactory receptor family 2 subfamily AE member 1	GO:0050911 detection of chemical stimulus involved in sensory perception of smell;GO:0007608 sensory perception of smell;GO:0050907 detection of chemical stimulus involved in sensory perception
ENSG00000163739	CXCL1	-2.92743	0.0134325	C-X-C motif chemokine ligand 1	GO:0061844 antimicrobial humoral immune response mediated by antimicrobial peptide;GO:0030593 neutrophil chemotaxis;GO:0070098 chemokine-mediated signaling pathway
ENSG00000104921	FCER2	-2.91873	0.00483695	Fc epsilon receptor II	GO:0002450 B cell antigen processing and presentation;GO:0160006 Fc receptor-mediated immune complex endocytosis;GO:0051712 positive regulation of killing of cells of another organism
ENSG00000122877	EGR2	-2.91823	2.53899e-05	early growth response 2	GO:0021595 rhombomere structural organization;GO:0021659 rhombomere 3 structural organization;GO:0021594 rhombomere formation
ENSG00000124882	EREG	-2.91568	0.0372432	epiregulin	GO:0042700 luteinizing hormone signaling pathway;GO:0048160 primary follicle stage;GO:0001550 ovarian cumulus expansion
ENSG00000139767	SRRM4	-2.89913	0.000990726	serine/arginine repetitive matrix 4	GO:0042551 neuron maturation;GO:0000381 regulation of alternative mRNA splicing, via spliceosome;GO:0048024 regulation of mRNA splicing, via spliceosome
ENSG00000135426	TESPA1	-2.89044	0.00388186	thymocyte expressed, positive selection associated 1	GO:0036399 TCR signalosome assembly;GO:0010387 COP9 signalosome assembly;GO:0033089 positive regulation of T cell differentiation in thymus
ENSG00000204767	INSYN2B	-2.88874	0.00138058	inhibitory synaptic factor family member 2B	GO:0060080 inhibitory postsynaptic potential;GO:0099565 chemical synaptic transmission, postsynaptic;GO:0060078 regulation of postsynaptic membrane potential
ENSG00000160321	ZNF208	-2.88335	0.010984	zinc finger protein 208	GO:0045944 positive regulation of transcription by RNA polymerase II;GO:0045893 positive regulation of DNA-templated transcription;GO:1903508 positive regulation of nucleic acid-templated transcription
ENSG00000145536	ADAMTS16	-2.8775	0.00200123	ADAM metallopeptidase with thrombospondin type 1 motif 16	GO:0001658 branching involved in ureteric bud morphogenesis;GO:0060675 ureteric bud morphogenesis;GO:0072171 mesonephric tubule morphogenesis
ENSG00000196616	ADH1B	-2.86254	0.0296288	alcohol dehydrogenase 1B (class I), beta polypeptide	GO:0006069 ethanol oxidation;GO:0006067 ethanol metabolic process;GO:0042573 retinoic acid metabolic process
ENSG00000185559	DLK1	-2.85833	0.00578485	delta like non-canonical Notch ligand 1	GO:0045746 negative regulation of Notch signaling pathway;GO:0008593 regulation of Notch signaling pathway;GO:0009968 negative regulation of signal transduction
ENSG00000180440	SERTM1	-2.8523	0.00728443	serine rich and transmembrane domain containing 1	NA
ENSG00000163817	SLC6A20	-2.82922	0.0408631	solute carrier family 6 member 20	GO:1903714 isoleucine transmembrane transport;GO:1903806 L-isoleucine import across plasma membrane;GO:1903804 glycine import across plasma membrane
ENSG00000172020	GAP43	-2.82881	0.000340876	growth associated protein 43	GO:0016198 axon choice point recognition;GO:0060019 radial glial cell differentiation;GO:0099150 regulation of postsynaptic specialization assembly
ENSG00000101349	PAK5	-2.82258	0.00170785	p21 (RAC1) activated kinase 5	GO:2001237 negative regulation of extrinsic apoptotic signaling pathway;GO:0007613 memory;GO:0007612 learning
ENSG00000180616	SSTR2	-2.80627	0.000375448	somatostatin receptor 2	GO:0038169 somatostatin receptor signaling pathway;GO:0038170 somatostatin signaling pathway;GO:0030432 peristalsis
ENSG00000137033	IL33	-2.80507	9.16963e-05	interleukin 33	GO:0010185 regulation of cellular defense response;GO:0010186 positive regulation of cellular defense response;GO:0120042 negative regulation of macrophage proliferation
ENSG00000129451	KLK10	-2.8027	0.0114203	kallikrein related peptidase 10	GO:0006508 proteolysis;GO:0007049 cell cycle;GO:0019538 protein metabolic process
ENSG00000065618	COL17A1	-2.79953	0.00031259	collagen type XVII alpha 1 chain	GO:0031581 hemidesmosome assembly;GO:0007044 cell-substrate junction assembly;GO:0150115 cell-substrate junction organization
ENSG00000169224	GCSAML	-2.79516	0.00847514	germinal center associated signaling and motility like	GO:0050855 regulation of B cell receptor signaling pathway;GO:0050854 regulation of antigen receptor-mediated signaling pathway;GO:2000401 regulation of lymphocyte migration
ENSG00000197454	OR2L5	-2.79348	0.0453981	olfactory receptor family 2 subfamily L member 5	GO:0050911 detection of chemical stimulus involved in sensory perception of smell;GO:0007608 sensory perception of smell;GO:0050907 detection of chemical stimulus involved in sensory perception
ENSG00000187151	ANGPTL5	-2.78929	0.0380957	angiopoietin like 5	NA
ENSG00000102837	OLFM4	-2.78244	0.00160267	olfactomedin 4	GO:1900026 positive regulation of substrate adhesion-dependent cell spreading;GO:1900024 regulation of substrate adhesion-dependent cell spreading;GO:0010811 positive regulation of cell-substrate adhesion
ENSG00000123405	NFE2	-2.77332	1.98157e-07	nuclear factor, erythroid 2	GO:0006337 nucleosome disassembly;GO:0032986 protein-DNA complex disassembly;GO:0140467 integrated stress response signaling
ENSG00000173404	INSM1	-2.77046	0.0105487	INSM transcriptional repressor 1	GO:0061104 adrenal chromaffin cell differentiation;GO:0003358 noradrenergic neuron development;GO:0060290 transdifferentiation
ENSG00000151952	TMEM132D	-2.74665	0.0103271	transmembrane protein 132D	NA
ENSG00000106772	PRUNE2	-2.74095	0.000498087	prune homolog 2 with BCH domain	GO:0006915 apoptotic process;GO:0012501 programmed cell death;GO:0008219 cell death
ENSG00000183960	KCNH8	-2.74073	0.0155717	potassium voltage-gated channel subfamily H member 8	GO:0071805 potassium ion transmembrane transport;GO:0006813 potassium ion transport;GO:0042391 regulation of membrane potential
ENSG00000173406	DAB1	-2.73641	0.00177656	DAB adaptor protein 1	GO:0021813 cell-cell adhesion involved in neuronal-glial interactions involved in cerebral cortex radial glia guided migration;GO:0021577 hindbrain structural organization;GO:0021589 cerebellum structural organization
ENSG00000163736	PPBP	-2.72977	0.00762538	pro-platelet basic protein	GO:1904659 glucose transmembrane transport;GO:0008645 hexose transmembrane transport;GO:0015749 monosaccharide transmembrane transport
ENSG00000137869	CYP19A1	-2.72175	0.0134325	cytochrome P450 family 19 subfamily A member 1	GO:2000866 positive regulation of estradiol secretion;GO:2000864 regulation of estradiol secretion;GO:0002677 negative regulation of chronic inflammatory response
ENSG00000116183	PAPPA2	-2.7209	0.000171128	pappalysin 2	GO:0009651 response to salt stress;GO:0006970 response to osmotic stress;GO:0060349 bone morphogenesis
ENSG00000105366	SIGLEC8	-2.71507	0.00326598	sialic acid binding Ig like lectin 8	GO:0007155 cell adhesion;GO:0007165 signal transduction;GO:0023052 signaling
ENSG00000163141	BNIPL	-2.7112	0.00225197	BCL2 interacting protein like	GO:0040009 regulation of growth rate;GO:0040008 regulation of growth;GO:0008285 negative regulation of cell population proliferation
ENSG00000183625	CCR3	-2.71048	0.0108564	C-C motif chemokine receptor 3	GO:0006968 cellular defense response;GO:0070098 chemokine-mediated signaling pathway;GO:1990868 response to chemokine
ENSG00000176406	RIMS2	-2.69307	0.00854019	regulating synaptic membrane exocytosis 2	GO:0097151 positive regulation of inhibitory postsynaptic potential;GO:0098828 modulation of inhibitory postsynaptic potential;GO:0061669 spontaneous neurotransmitter secretion
ENSG00000198283	OR5B21	-2.69213	0.00863481	olfactory receptor family 5 subfamily B member 21	GO:0050911 detection of chemical stimulus involved in sensory perception of smell;GO:0007608 sensory perception of smell;GO:0050907 detection of chemical stimulus involved in sensory perception
ENSG00000161905	ALOX15	-2.67582	0.00349383	arachidonate 15-lipoxygenase	GO:2001303 lipoxin A4 biosynthetic process;GO:0035963 cellular response to interleukin-13;GO:1901074 regulation of engulfment of apoptotic cell
ENSG00000172987	HPSE2	-2.66744	0.0249467	heparanase 2 (inactive)	GO:0030198 extracellular matrix organization;GO:0043062 extracellular structure organization;GO:0045229 external encapsulating structure organization
ENSG00000184515	BEX5	-2.66225	0.0327834	brain expressed X-linked 5	GO:0007165 signal transduction;GO:0023052 signaling;GO:0007154 cell communication
ENSG00000074527	NTN4	-2.66105	0.000143964	netrin 4	GO:0060668 regulation of branching involved in salivary gland morphogenesis by extracellular matrix-epithelial cell signaling;GO:0070831 basement membrane assembly;GO:0035426 extracellular matrix-cell signaling
ENSG00000100678	SLC8A3	-2.64719	0.000393039	solute carrier family 8 member A3	GO:0014819 regulation of skeletal muscle contraction;GO:0006851 mitochondrial calcium ion transmembrane transport;GO:0051560 mitochondrial calcium ion homeostasis
ENSG00000018625	ATP1A2	-2.64526	0.00170832	ATPase Na+/K+ transporting subunit alpha 2	GO:0021989 olfactory cortex development;GO:1903280 negative regulation of calcium:sodium antiporter activity;GO:1903279 regulation of calcium:sodium antiporter activity
ENSG00000188000	OR7D2	-2.64206	0.00341442	olfactory receptor family 7 subfamily D member 2	GO:0050911 detection of chemical stimulus involved in sensory perception of smell;GO:0007608 sensory perception of smell;GO:0050907 detection of chemical stimulus involved in sensory perception
ENSG00000077279	DCX	-2.64049	0.0136971	doublecortin	GO:0035082 axoneme assembly;GO:0001578 microtubule bundle formation;GO:0001764 neuron migration
ENSG00000118432	CNR1	-2.63648	0.00949976	cannabinoid receptor 1	GO:0098920 retrograde trans-synaptic signaling by lipid;GO:0098921 retrograde trans-synaptic signaling by endocannabinoid;GO:0099552 trans-synaptic signaling by lipid, modulating synaptic transmission
ENSG00000157150	TIMP4	-2.63477	0.000477189	TIMP metallopeptidase inhibitor 4	GO:0051045 negative regulation of membrane protein ectodomain proteolysis;GO:0051043 regulation of membrane protein ectodomain proteolysis;GO:0042698 ovulation cycle
ENSG00000178038	ALS2CL	-2.63162	0.00066293	ALS2 C-terminal like	GO:0016197 endosomal transport;GO:0043087 regulation of GTPase activity;GO:0051336 regulation of hydrolase activity
ENSG00000168685	IL7R	-2.62656	0.000621211	interleukin 7 receptor	GO:0038111 interleukin-7-mediated signaling pathway;GO:0001915 negative regulation of T cell mediated cytotoxicity;GO:0033089 positive regulation of T cell differentiation in thymus
ENSG00000073737	DHRS9	-2.62598	0.0167015	dehydrogenase/reductase 9	GO:0042904 9-cis-retinoic acid biosynthetic process;GO:0042905 9-cis-retinoic acid metabolic process;GO:0002138 retinoic acid biosynthetic process
ENSG00000113296	THBS4	-2.62567	0.00142615	thrombospondin 4	GO:0071603 endothelial cell-cell adhesion;GO:0051451 myoblast migration;GO:0090136 epithelial cell-cell adhesion
ENSG00000152137	HSPB8	-2.62554	0.000909461	heat shock protein family B (small) member 8	GO:1905335 regulation of aggrephagy;GO:1905337 positive regulation of aggrephagy;GO:0034620 cellular response to unfolded protein
ENSG00000163735	CXCL5	-2.59767	0.0111168	C-X-C motif chemokine ligand 5	GO:0061844 antimicrobial humoral immune response mediated by antimicrobial peptide;GO:0030593 neutrophil chemotaxis;GO:0070098 chemokine-mediated signaling pathway
ENSG00000171476	HOPX	-2.59747	1.234e-05	HOP homeobox	GO:0043415 positive regulation of skeletal muscle tissue regeneration;GO:0003166 bundle of His development;GO:1903598 positive regulation of gap junction assembly
ENSG00000132465	JCHAIN	-2.59596	0.0217836	joining chain of multimeric IgA and IgM	GO:0060267 positive regulation of respiratory burst;GO:0060263 regulation of respiratory burst;GO:0003094 glomerular filtration
ENSG00000136110	CNMD	-2.5834	0.00419967	chondromodulin	GO:0001937 negative regulation of endothelial cell proliferation;GO:0006029 proteoglycan metabolic process;GO:0016525 negative regulation of angiogenesis
ENSG00000165702	GFI1B	-2.57901	0.00262805	growth factor independent 1B transcriptional repressor	GO:2000134 negative regulation of G1/S transition of mitotic cell cycle;GO:1902807 negative regulation of cell cycle G1/S phase transition;GO:1901991 negative regulation of mitotic cell cycle phase transition
ENSG00000102554	KLF5	-2.57886	0.00158202	KLF transcription factor 5	GO:0061586 positive regulation of transcription by transcription factor localization;GO:0099156 cell-cell signaling via exosome;GO:0014901 satellite cell activation involved in skeletal muscle regeneration
ENSG00000164530	PI16	-2.56566	0.00979514	peptidase inhibitor 16	GO:0061052 negative regulation of cell growth involved in cardiac muscle cell development;GO:0061050 regulation of cell growth involved in cardiac muscle cell development;GO:0055022 negative regulation of cardiac muscle tissue growth
ENSG00000203797	DDO	-2.55104	0.00349383	D-aspartate oxidase	GO:0019478 D-amino acid catabolic process;GO:0046416 D-amino acid metabolic process;GO:0006533 aspartate catabolic process
ENSG00000100427	MLC1	-2.55011	0.000385428	modulator of VRAC current 1	GO:0072584 caveolin-mediated endocytosis;GO:0047484 regulation of response to osmotic stress;GO:0071397 cellular response to cholesterol
ENSG00000041353	RAB27B	-2.54678	0.00328068	RAB27B, member RAS oncogene family	GO:0099640 axo-dendritic protein transport;GO:0099641 anterograde axonal protein transport;GO:1905383 protein localization to presynapse
ENSG00000137747	TMPRSS13	-2.53154	0.00993831	transmembrane serine protease 13	GO:0006897 endocytosis;GO:0006508 proteolysis;GO:0016192 vesicle-mediated transport
ENSG00000124092	CTCFL	-2.52694	0.0157981	CCCTC-binding factor like	GO:0071169 establishment of protein localization to chromatin;GO:0070199 establishment of protein localization to chromosome;GO:0006349 regulation of gene expression by genomic imprinting
ENSG00000113657	DPYSL3	-2.51117	3.71504e-05	dihydropyrimidinase like 3	GO:0051764 actin crosslink formation;GO:0051491 positive regulation of filopodium assembly;GO:0051489 regulation of filopodium assembly
ENSG00000204442	NALF1	-2.51029	0.000132462	NALCN channel auxiliary factor 1	GO:0098703 calcium ion import across plasma membrane;GO:0098659 inorganic cation import across plasma membrane;GO:0099587 inorganic ion import across plasma membrane
ENSG00000063015	SEZ6	-2.50603	0.00358489	seizure related 6 homolog	GO:0060074 synapse maturation;GO:0090036 regulation of protein kinase C signaling;GO:0021680 cerebellar Purkinje cell layer development
ENSG00000157005	SST	-2.49282	0.0481983	somatostatin	GO:0008628 hormone-mediated apoptotic signaling pathway;GO:0006972 hyperosmotic response;GO:0010447 response to acidic pH
ENSG00000101977	MCF2	-2.49143	0.00328068	MCF.2 cell line derived transforming sequence	GO:0050771 negative regulation of axonogenesis;GO:1990830 cellular response to leukemia inhibitory factor;GO:1990823 response to leukemia inhibitory factor
ENSG00000213424	KRT222	-2.4899	0.0150998	keratin 222	NA
ENSG00000170323	FABP4	-2.48807	0.00131069	fatty acid binding protein 4	GO:0071285 cellular response to lithium ion;GO:0050872 white fat cell differentiation;GO:0010226 response to lithium ion
ENSG00000104974	LILRA1	-2.48726	5.4334e-05	leukocyte immunoglobulin like receptor A1	GO:0019221 cytokine-mediated signaling pathway;GO:0002250 adaptive immune response;GO:0071345 cellular response to cytokine stimulus
ENSG00000164106	SCRG1	-2.48196	0.00729954	stimulator of chondrogenesis 1	GO:0007399 nervous system development;GO:0048731 system development;GO:0007275 multicellular organism development
ENSG00000134343	ANO3	-2.47668	0.0167742	anoctamin 3	GO:0061591 calcium activated galactosylceramide scrambling;GO:0061590 calcium activated phosphatidylcholine scrambling;GO:0061588 calcium activated phospholipid scrambling
ENSG00000197406	DIO3	-2.47581	0.00213171	iodothyronine deiodinase 3	GO:0042404 thyroid hormone catabolic process;GO:0070342 brown fat cell proliferation;GO:0097474 retinal cone cell apoptotic process
ENSG00000081138	CDH7	-2.47195	0.0477018	cadherin 7	GO:0044331 cell-cell adhesion mediated by cadherin;GO:0016339 calcium-dependent cell-cell adhesion via plasma membrane cell adhesion molecules;GO:0034332 adherens junction organization
ENSG00000123095	BHLHE41	-2.46531	0.00033738	basic helix-loop-helix family member e41	GO:0010944 negative regulation of transcription by competitive promoter binding;GO:0010832 negative regulation of myotube differentiation;GO:0051154 negative regulation of striated muscle cell differentiation
ENSG00000163406	SLC15A2	-2.46502	0.000506895	solute carrier family 15 member 2	GO:0015835 peptidoglycan transport;GO:0035442 dipeptide transmembrane transport;GO:0042938 dipeptide transport
ENSG00000007174	DNAH9	-2.46457	0.000781211	dynein axonemal heavy chain 9	GO:0120197 mucociliary clearance;GO:0090660 cerebrospinal fluid circulation;GO:0003016 respiratory system process
ENSG00000172403	SYNPO2	-2.46336	0.000761419	synaptopodin 2	GO:0061684 chaperone-mediated autophagy;GO:0032233 positive regulation of actin filament bundle assembly;GO:0000045 autophagosome assembly
ENSG00000198838	RYR3	-2.45259	0.00766244	ryanodine receptor 3	GO:0071286 cellular response to magnesium ion;GO:0014808 release of sequestered calcium ion into cytosol by sarcoplasmic reticulum;GO:1903514 release of sequestered calcium ion into cytosol by endoplasmic reticulum
ENSG00000008226	DLEC1	-2.45036	0.000380066	DLEC1 cilia and flagella associated protein	GO:0002357 defense response to tumor cell;GO:0002347 response to tumor cell;GO:0007283 spermatogenesis
ENSG00000122585	NPY	-2.44784	0.0223841	neuropeptide Y	GO:0032903 regulation of nerve growth factor production;GO:0048572 short-day photoperiodism;GO:0032899 regulation of neurotrophin production
ENSG00000173227	SYT12	-2.44325	0.000813317	synaptotagmin 12	GO:0048792 spontaneous exocytosis of neurotransmitter;GO:0099171 presynaptic modulation of chemical synaptic transmission;GO:0014059 regulation of dopamine secretion
ENSG00000163106	HPGDS	-2.44092	0.00110611	hematopoietic prostaglandin D synthase	GO:1905937 negative regulation of germ cell proliferation;GO:2000255 negative regulation of male germ cell proliferation;GO:2000254 regulation of male germ cell proliferation
ENSG00000143473	KCNH1	-2.43791	0.00221718	potassium voltage-gated channel subfamily H member 1	GO:0001964 startle response;GO:0007520 myoblast fusion;GO:0000768 syncytium formation by plasma membrane fusion
ENSG00000133477	FAM83F	-2.43195	0.00146934	family with sequence similarity 83 member F	GO:0007165 signal transduction;GO:0023052 signaling;GO:0007154 cell communication
ENSG00000197520	FAM177B	-2.42865	0.0139369	family with sequence similarity 177 member B	NA
ENSG00000158488	CD1E	-2.42604	0.0195767	CD1e molecule	GO:0048006 antigen processing and presentation, endogenous lipid antigen via MHC class Ib;GO:0048003 antigen processing and presentation of lipid antigen via MHC class Ib;GO:0048007 antigen processing and presentation, exogenous lipid antigen via MHC class Ib
ENSG00000105852	PON3	-2.42591	0.0387998	paraoxonase 3	GO:0010124 phenylacetate catabolic process;GO:0046226 coumarin catabolic process;GO:0046271 phenylpropanoid catabolic process
ENSG00000112414	ADGRG6	-2.41893	0.000159152	adhesion G protein-coupled receptor G6	GO:0060347 heart trabecula formation;GO:0060343 trabecula formation;GO:0022011 myelination in peripheral nervous system
ENSG00000148136	OR13C4	-2.41655	0.0344086	olfactory receptor family 13 subfamily C member 4	GO:0050911 detection of chemical stimulus involved in sensory perception of smell;GO:0007608 sensory perception of smell;GO:0050907 detection of chemical stimulus involved in sensory perception
ENSG00000179083	FAM133A	-2.41569	0.0319064	family with sequence similarity 133 member A	NA
ENSG00000136929	HEMGN	-2.41265	0.0194473	hemogen	GO:0045667 regulation of osteoblast differentiation;GO:0045595 regulation of cell differentiation;GO:0050793 regulation of developmental process
ENSG00000164007	CLDN19	-2.40992	0.0261153	claudin 19	GO:0150111 regulation of transepithelial transport;GO:0019227 neuronal action potential propagation;GO:0098870 action potential propagation
ENSG00000147488	ST18	-2.40974	0.0193633	ST18 C2H2C-type zinc finger transcription factor	GO:2001269 positive regulation of cysteine-type endopeptidase activity involved in apoptotic signaling pathway;GO:0070102 interleukin-6-mediated signaling pathway;GO:2001267 regulation of cysteine-type endopeptidase activity involved in apoptotic signaling pathway
ENSG00000166523	CLEC4E	-2.40221	0.00709378	C-type lectin domain family 4 member E	GO:0061760 antifungal innate immune response;GO:0038094 Fc-gamma receptor signaling pathway;GO:0002292 T cell differentiation involved in immune response
ENSG00000132517	SLC52A1	-2.40053	0.00444357	solute carrier family 52 member 1	GO:0006771 riboflavin metabolic process;GO:0042726 flavin-containing compound metabolic process;GO:0032218 riboflavin transport
ENSG00000173597	SULT1B1	-2.39947	0.00347177	sulfotransferase family 1B member 1	GO:0006068 ethanol catabolic process;GO:0009812 flavonoid metabolic process;GO:0034310 primary alcohol catabolic process
ENSG00000136839	OR13C9	-2.399	0.0112352	olfactory receptor family 13 subfamily C member 9	GO:0050911 detection of chemical stimulus involved in sensory perception of smell;GO:0007608 sensory perception of smell;GO:0050907 detection of chemical stimulus involved in sensory perception
ENSG00000122188	LAX1	-2.39651	0.00334667	lymphocyte transmembrane adaptor 1	GO:0043407 negative regulation of MAP kinase activity;GO:0071901 negative regulation of protein serine/threonine kinase activity;GO:0050868 negative regulation of T cell activation
ENSG00000146755	TRIM50	-2.3952	0.00635381	tripartite motif containing 50	GO:0016567 protein ubiquitination;GO:0032446 protein modification by small protein conjugation;GO:0070647 protein modification by small protein conjugation or removal
ENSG00000145244	CORIN	-2.39464	0.000159152	corin, serine peptidase	GO:0003050 regulation of systemic arterial blood pressure by atrial natriuretic peptide;GO:0035813 regulation of renal sodium excretion;GO:0044062 regulation of excretion
ENSG00000186340	THBS2	-2.39438	0.00593193	thrombospondin 2	GO:0051965 positive regulation of synapse assembly;GO:1901890 positive regulation of cell junction assembly;GO:0051963 regulation of synapse assembly
ENSG00000182230	None	-2.39199	0.0366734	None	None
ENSG00000177453	NIM1K	-2.38817	1.61723e-07	NIM1 serine/threonine protein kinase	GO:0006468 protein phosphorylation;GO:0016310 phosphorylation;GO:0035556 intracellular signal transduction
ENSG00000012223	LTF	-2.38812	0.000202446	lactotransferrin	GO:2000308 negative regulation of tumor necrosis factor (ligand) superfamily member 11 production;GO:1900190 regulation of single-species biofilm formation;GO:1900191 negative regulation of single-species biofilm formation
ENSG00000163687	DNASE1L3	-2.3845	0.00173518	deoxyribonuclease 1 like 3	GO:0070948 regulation of neutrophil mediated cytotoxicity;GO:0006309 apoptotic DNA fragmentation;GO:0002283 neutrophil activation involved in immune response
ENSG00000173080	RXFP4	-2.38318	0.00736328	relaxin family peptide/INSL5 receptor 4	GO:2000253 positive regulation of feeding behavior;GO:0048520 positive regulation of behavior;GO:0060259 regulation of feeding behavior
ENSG00000196136	SERPINA3	-2.38244	0.0401789	serpin family A member 3	GO:0030277 maintenance of gastrointestinal epithelium;GO:0010669 epithelial structure maintenance;GO:0006953 acute-phase response
ENSG00000106536	POU6F2	-2.37537	0.00472806	POU class 6 homeobox 2	GO:0007402 ganglion mother cell fate determination;GO:0001709 cell fate determination;GO:0007601 visual perception
ENSG00000156959	LHFPL4	-2.37386	0.00716012	LHFPL tetraspan subfamily member 4	GO:1905702 regulation of inhibitory synapse assembly;GO:0097112 gamma-aminobutyric acid receptor clustering;GO:0072578 neurotransmitter-gated ion channel clustering
ENSG00000178732	GP5	-2.37361	0.000137127	glycoprotein V platelet	GO:0007597 blood coagulation, intrinsic pathway;GO:0010572 positive regulation of platelet activation;GO:0072378 blood coagulation, fibrin clot formation
ENSG00000132274	TRIM22	-2.37096	2.15997e-05	tripartite motif containing 22	GO:0002230 positive regulation of defense response to virus by host;GO:0050691 regulation of defense response to virus by host;GO:0046596 regulation of viral entry into host cell
ENSG00000112214	FHL5	-2.37051	0.000139419	four and a half LIM domains 5	GO:0045944 positive regulation of transcription by RNA polymerase II;GO:0045893 positive regulation of DNA-templated transcription;GO:1903508 positive regulation of nucleic acid-templated transcription
ENSG00000215568	GAB4	-2.36415	0.0348306	GRB2 associated binding protein family member 4	GO:0007169 transmembrane receptor protein tyrosine kinase signaling pathway;GO:0007167 enzyme-linked receptor protein signaling pathway;GO:0007166 cell surface receptor signaling pathway
ENSG00000064886	CHI3L2	-2.35506	0.0370603	chitinase 3 like 2	GO:0006030 chitin metabolic process;GO:0006032 chitin catabolic process;GO:1901072 glucosamine-containing compound catabolic process
ENSG00000102575	ACP5	-2.35396	0.0308339	acid phosphatase 5, tartrate resistant	GO:0032929 negative regulation of superoxide anion generation;GO:0010936 negative regulation of macrophage cytokine production;GO:0045019 negative regulation of nitric oxide biosynthetic process
ENSG00000166741	NNMT	-2.35122	0.00241882	nicotinamide N-methyltransferase	GO:0006769 nicotinamide metabolic process;GO:0009820 alkaloid metabolic process;GO:0034356 NAD biosynthesis via nicotinamide riboside salvage pathway
ENSG00000166448	TMEM130	-2.34984	0.00013704	transmembrane protein 130	NA
ENSG00000174482	LINGO2	-2.34529	0.0246396	leucine rich repeat and Ig domain containing 2	NA
ENSG00000164761	TNFRSF11B	-2.34061	0.00358381	TNF receptor superfamily member 11b	GO:0042483 negative regulation of odontogenesis;GO:0042489 negative regulation of odontogenesis of dentin-containing tooth;GO:0110111 negative regulation of animal organ morphogenesis
ENSG00000106823	ECM2	-2.33857	0.000210774	extracellular matrix protein 2	GO:0010811 positive regulation of cell-substrate adhesion;GO:0007160 cell-matrix adhesion;GO:0031589 cell-substrate adhesion
ENSG00000198785	GRIN3A	-2.32968	0.0151721	glutamate ionotropic receptor NMDA type subunit 3A	GO:0060134 prepulse inhibition;GO:0061000 negative regulation of dendritic spine development;GO:0035235 ionotropic glutamate receptor signaling pathway
ENSG00000173930	SLCO4C1	-2.31891	0.0345671	solute carrier organic anion transporter family member 4C1	GO:0043252 sodium-independent organic anion transport;GO:0015711 organic anion transport;GO:0007283 spermatogenesis
ENSG00000146070	PLA2G7	-2.3158	0.00683573	phospholipase A2 group VII	GO:0034441 plasma lipoprotein particle oxidation;GO:0044269 glycerol ether catabolic process;GO:0062234 platelet activating factor catabolic process
ENSG00000103067	ESRP2	-2.31527	0.0287973	epithelial splicing regulatory protein 2	GO:0060445 branching involved in salivary gland morphogenesis;GO:0000380 alternative mRNA splicing, via spliceosome;GO:0060441 epithelial tube branching involved in lung morphogenesis
ENSG00000187688	TRPV2	-2.30918	7.62407e-06	transient receptor potential cation channel subfamily V member 2	GO:0090280 positive regulation of calcium ion import;GO:0090279 regulation of calcium ion import;GO:0045773 positive regulation of axon extension
ENSG00000183783	KCTD8	-2.30907	0.0134301	potassium channel tetramerization domain containing 8	GO:0008277 regulation of G protein-coupled receptor signaling pathway;GO:0051260 protein homooligomerization;GO:0051259 protein complex oligomerization
ENSG00000091181	IL5RA	-2.3054	0.0264571	interleukin 5 receptor subunit alpha	GO:0038043 interleukin-5-mediated signaling pathway;GO:0032674 regulation of interleukin-5 production;GO:0002437 inflammatory response to antigenic stimulus
ENSG00000008118	CAMK1G	-2.30478	0.00388186	calcium/calmodulin dependent protein kinase IG	GO:0018105 peptidyl-serine phosphorylation;GO:0018209 peptidyl-serine modification;GO:0006468 protein phosphorylation
ENSG00000089199	CHGB	-2.3033	0.000656325	chromogranin B	GO:0007165 signal transduction;GO:0023052 signaling;GO:0007154 cell communication
ENSG00000048052	HDAC9	-2.30157	0.00287868	histone deacetylase 9	GO:1990678 histone H4-K16 deacetylation;GO:0070933 histone H4 deacetylation;GO:0051005 negative regulation of lipoprotein lipase activity
ENSG00000178538	CA8	-2.29589	0.00410047	carbonic anhydrase 8	GO:0048015 phosphatidylinositol-mediated signaling;GO:0048017 inositol lipid-mediated signaling;GO:0035556 intracellular signal transduction
ENSG00000186160	CYP4Z1	-2.29035	0.00030541	cytochrome P450 family 4 subfamily Z member 1	GO:0048252 lauric acid metabolic process;GO:0051791 medium-chain fatty acid metabolic process;GO:0019369 arachidonic acid metabolic process
ENSG00000143850	PLEKHA6	-2.29027	4.55314e-06	pleckstrin homology domain containing A6	NA
ENSG00000132470	ITGB4	-2.28737	9.16963e-05	integrin subunit beta 4	GO:0061450 trophoblast cell migration;GO:0032290 peripheral nervous system myelin formation;GO:0031581 hemidesmosome assembly
ENSG00000044524	EPHA3	-2.28552	0.0279396	EPH receptor A3	GO:0097156 fasciculation of motor neuron axon;GO:0097155 fasciculation of sensory neuron axon;GO:0007413 axonal fasciculation
ENSG00000206538	VGLL3	-2.28111	0.000569582	vestigial like family member 3	GO:0006357 regulation of transcription by RNA polymerase II;GO:0006355 regulation of DNA-templated transcription;GO:1903506 regulation of nucleic acid-templated transcription
ENSG00000204161	TMEM273	-2.27196	2.44076e-05	transmembrane protein 273	NA
ENSG00000136869	TLR4	-2.26847	0.000250956	toll like receptor 4	GO:0002537 nitric oxide production involved in inflammatory response;GO:0032707 negative regulation of interleukin-23 production;GO:0045342 MHC class II biosynthetic process
ENSG00000266524	GDF10	-2.26547	0.00113492	growth differentiation factor 10	GO:0010862 positive regulation of pathway-restricted SMAD protein phosphorylation;GO:0060395 SMAD protein signal transduction;GO:0045668 negative regulation of osteoblast differentiation
ENSG00000169282	KCNAB1	-2.26221	6.24429e-05	potassium voltage-gated channel subfamily A regulatory beta subunit 1	GO:1902260 negative regulation of delayed rectifier potassium channel activity;GO:1902259 regulation of delayed rectifier potassium channel activity;GO:1903817 negative regulation of voltage-gated potassium channel activity
ENSG00000134339	SAA2	-2.25946	0.0406651	serum amyloid A2	GO:0006953 acute-phase response;GO:0002526 acute inflammatory response;GO:0006954 inflammatory response
ENSG00000139211	AMIGO2	-2.25131	0.00106035	adhesion molecule with Ig like domain 2	GO:0007157 heterophilic cell-cell adhesion via plasma membrane cell adhesion molecules;GO:0051965 positive regulation of synapse assembly;GO:1901890 positive regulation of cell junction assembly
ENSG00000117600	PLPPR4	-2.24788	0.00195191	phospholipid phosphatase related 4	GO:0140354 lipid import into cell;GO:0051966 regulation of synaptic transmission, glutamatergic;GO:0048839 inner ear development
ENSG00000243649	CFB	-2.24749	0.00210782	complement factor B	GO:0006957 complement activation, alternative pathway;GO:0006956 complement activation;GO:0006959 humoral immune response
ENSG00000171951	SCG2	-2.24187	0.0217839	secretogranin II	GO:0050930 induction of positive chemotaxis;GO:0050927 positive regulation of positive chemotaxis;GO:0050926 regulation of positive chemotaxis
ENSG00000175793	SFN	-2.23669	0.037091	stratifin	GO:0010482 regulation of epidermal cell division;GO:0003334 keratinocyte development;GO:0046827 positive regulation of protein export from nucleus
ENSG00000140090	SLC24A4	-2.22912	0.00696696	solute carrier family 24 member 4	GO:0036368 cone photoresponse recovery;GO:0071486 cellular response to high light intensity;GO:0021630 olfactory nerve maturation
ENSG00000187627	RGPD1	-2.22743	0.0206296	RANBP2 like and GRIP domain containing 1	GO:0006607 NLS-bearing protein import into nucleus;GO:0006606 protein import into nucleus;GO:0051170 import into nucleus
ENSG00000179930	ZNF648	-2.22221	0.0155929	zinc finger protein 648	GO:0006357 regulation of transcription by RNA polymerase II;GO:0006355 regulation of DNA-templated transcription;GO:1903506 regulation of nucleic acid-templated transcription
ENSG00000003989	SLC7A2	-2.22066	0.0103763	solute carrier family 7 member 2	GO:0097638 L-arginine import across plasma membrane;GO:1903352 L-ornithine transmembrane transport;GO:0015822 ornithine transport
ENSG00000182050	MGAT4C	-2.21332	0.0430278	MGAT4 family member C	GO:0019082 viral protein processing;GO:0019080 viral gene expression;GO:0006487 protein N-linked glycosylation
ENSG00000133101	CCNA1	-2.21102	0.00773344	cyclin A1	GO:0007141 male meiosis I;GO:0007140 male meiotic nuclear division;GO:0000079 regulation of cyclin-dependent protein serine/threonine kinase activity
ENSG00000154914	USP43	-2.21006	0.0289837	ubiquitin specific peptidase 43	GO:0019985 translesion synthesis;GO:0006301 postreplication repair;GO:0000731 DNA synthesis involved in DNA repair
ENSG00000135407	AVIL	-2.20842	0.00228768	advillin	GO:1900480 regulation of diacylglycerol biosynthetic process;GO:0051014 actin filament severing;GO:0051016 barbed-end actin filament capping
ENSG00000163357	DCST1	-2.2066	0.038785	DC-STAMP domain containing 1	GO:0060339 negative regulation of type I interferon-mediated signaling pathway;GO:0007342 fusion of sperm to egg plasma membrane involved in single fertilization;GO:0045026 plasma membrane fusion
ENSG00000185499	MUC1	-2.20135	0.00547038	mucin 1, cell surface associated	GO:0090240 positive regulation of histone H4 acetylation;GO:0090239 regulation of histone H4 acetylation;GO:0010944 negative regulation of transcription by competitive promoter binding
ENSG00000188641	DPYD	-2.19775	0.0003638	dihydropyrimidine dehydrogenase	GO:0006214 thymidine catabolic process;GO:0046127 pyrimidine deoxyribonucleoside catabolic process;GO:0006212 uracil catabolic process
ENSG00000182752	PAPPA	-2.19744	0.002238	pappalysin 1	GO:0032354 response to follicle-stimulating hormone;GO:0034698 response to gonadotropin;GO:0071548 response to dexamethasone
ENSG00000205403	CFI	-2.19497	8.99352e-05	complement factor I	GO:0006958 complement activation, classical pathway;GO:0002455 humoral immune response mediated by circulating immunoglobulin;GO:0006956 complement activation
ENSG00000240563	L1TD1	-2.19128	0.0304774	LINE1 type transposase domain containing 1	GO:0032197 retrotransposition;GO:0032196 transposition;GO:0009987 cellular process
ENSG00000004948	CALCR	-2.18994	0.0377723	calcitonin receptor	GO:0038041 cross-receptor inhibition within G protein-coupled receptor heterodimer;GO:0097647 amylin receptor signaling pathway;GO:0097646 calcitonin family receptor signaling pathway
ENSG00000144229	THSD7B	-2.18567	0.00863481	thrombospondin type 1 domain containing 7B	GO:0031532 actin cytoskeleton reorganization;GO:0030036 actin cytoskeleton organization;GO:0030029 actin filament-based process
ENSG00000133169	BEX1	-2.18479	0.00812656	brain expressed X-linked 1	GO:0051091 positive regulation of DNA-binding transcription factor activity;GO:0051090 regulation of DNA-binding transcription factor activity;GO:0045944 positive regulation of transcription by RNA polymerase II
ENSG00000135312	HTR1B	-2.17773	0.00697983	5-hydroxytryptamine receptor 1B	GO:0014053 negative regulation of gamma-aminobutyric acid secretion;GO:0014063 negative regulation of serotonin secretion;GO:0071502 cellular response to temperature stimulus
ENSG00000143032	BARHL2	-2.1745	0.0413499	BarH like homeobox 2	GO:0035881 amacrine cell differentiation;GO:0001709 cell fate determination;GO:0003407 neural retina development
ENSG00000182326	C1S	-2.17391	0.000711601	complement C1s	GO:0006958 complement activation, classical pathway;GO:0002455 humoral immune response mediated by circulating immunoglobulin;GO:0006956 complement activation
ENSG00000168004	PLAAT5	-2.1718	0.0354892	phospholipase A and acyltransferase 5	GO:0070292 N-acylphosphatidylethanolamine metabolic process;GO:0046337 phosphatidylethanolamine metabolic process;GO:0006650 glycerophospholipid metabolic process
ENSG00000187912	CLEC17A	-2.1718	0.0308339	C-type lectin domain containing 17A	GO:0044419 biological process involved in interspecies interaction between organisms;GO:0008150 biological_process
ENSG00000115604	IL18R1	-2.15619	0.00893301	interleukin 18 receptor 1	GO:0035655 interleukin-18-mediated signaling pathway;GO:0071351 cellular response to interleukin-18;GO:0070673 response to interleukin-18
ENSG00000117226	GBP3	-2.15528	0.00610453	guanylate binding protein 3	GO:0140639 positive regulation of pyroptosis;GO:0051715 cytolysis in another organism;GO:0019835 cytolysis
ENSG00000135373	EHF	-2.15378	0.00771669	ETS homologous factor	GO:0030855 epithelial cell differentiation;GO:0060429 epithelium development;GO:0045944 positive regulation of transcription by RNA polymerase II
ENSG00000143546	S100A8	-2.1535	0.0188575	S100 calcium binding protein A8	GO:0070488 neutrophil aggregation;GO:0032119 sequestering of zinc ion;GO:0017014 protein nitrosylation
ENSG00000162747	FCGR3B	-2.15327	0.00781836	Fc gamma receptor IIIb	GO:0050776 regulation of immune response;GO:0002682 regulation of immune system process;GO:0006955 immune response
ENSG00000166816	LDHD	-2.15206	0.00358711	lactate dehydrogenase D	GO:1903457 lactate catabolic process;GO:0006089 lactate metabolic process;GO:1901616 organic hydroxy compound catabolic process
ENSG00000198947	DMD	-2.14918	0.0102839	dystrophin	GO:0014809 regulation of skeletal muscle contraction by regulation of release of sequestered calcium ion;GO:0014722 regulation of skeletal muscle contraction by calcium ion signaling;GO:1902083 negative regulation of peptidyl-cysteine S-nitrosylation
ENSG00000106714	CNTNAP3	-2.14179	0.0159612	contactin associated protein family member 3	GO:0008037 cell recognition;GO:0007155 cell adhesion;GO:0009987 cellular process
ENSG00000156475	PPP2R2B	-2.13876	0.00238601	protein phosphatase 2 regulatory subunit Bbeta	GO:0006915 apoptotic process;GO:0012501 programmed cell death;GO:0008219 cell death
ENSG00000144847	IGSF11	-2.13721	0.000899342	immunoglobulin superfamily member 11	GO:0061885 positive regulation of mini excitatory postsynaptic potential;GO:0061884 regulation of mini excitatory postsynaptic potential;GO:1900273 positive regulation of long-term synaptic potentiation
ENSG00000165985	C1QL3	-2.13557	0.0237903	complement C1q like 3	GO:0097107 postsynaptic density assembly;GO:0098698 postsynaptic specialization assembly;GO:0099633 protein localization to postsynaptic specialization membrane
ENSG00000146938	NLGN4X	-2.125	0.0302817	neuroligin 4 X-linked	GO:0003360 brainstem development;GO:0097105 presynaptic membrane assembly;GO:0090394 negative regulation of excitatory postsynaptic potential
ENSG00000126895	AVPR2	-2.12491	0.00588903	arginine vasopressin receptor 2	GO:0003092 renal water retention;GO:0035814 negative regulation of renal sodium excretion;GO:0035811 negative regulation of urine volume
ENSG00000123496	IL13RA2	-2.12077	0.0178891	interleukin 13 receptor subunit alpha 2	GO:0043305 negative regulation of mast cell degranulation;GO:0033007 negative regulation of mast cell activation involved in immune response;GO:0002887 negative regulation of myeloid leukocyte mediated immunity
ENSG00000108924	HLF	-2.11907	2.14216e-05	HLF transcription factor, PAR bZIP family member	GO:0035914 skeletal muscle cell differentiation;GO:0007519 skeletal muscle tissue development;GO:0060538 skeletal muscle organ development
ENSG00000260230	FRRS1L	-2.10732	0.000477189	ferric chelate reductase 1 like	GO:0106104 regulation of glutamate receptor clustering;GO:1904717 regulation of AMPA glutamate receptor clustering;GO:1900449 regulation of glutamate receptor signaling pathway
ENSG00000106483	SFRP4	-2.10607	0.00339532	secreted frizzled related protein 4	GO:2000119 negative regulation of sodium-dependent phosphate transport;GO:1902174 positive regulation of keratinocyte apoptotic process;GO:2000118 regulation of sodium-dependent phosphate transport
ENSG00000103316	CRYM	-2.10582	0.0415834	crystallin mu	GO:0006554 lysine catabolic process;GO:0006553 lysine metabolic process;GO:0070327 thyroid hormone transport
ENSG00000182103	FAM181B	-2.10309	0.0139199	family with sequence similarity 181 member B	NA
ENSG00000158560	DYNC1I1	-2.10308	0.00252689	dynein cytoplasmic 1 intermediate chain 1	GO:0047496 vesicle transport along microtubule;GO:0099518 vesicle cytoskeletal trafficking;GO:0072384 organelle transport along microtubule
ENSG00000120262	CCDC170	-2.10141	0.0014474	coiled-coil domain containing 170	GO:0000226 microtubule cytoskeleton organization;GO:0007017 microtubule-based process;GO:0007010 cytoskeleton organization
ENSG00000180828	BHLHE22	-2.10135	0.0280644	basic helix-loop-helix family member e22	GO:0048663 neuron fate commitment;GO:0045165 cell fate commitment;GO:0061564 axon development
ENSG00000138311	ZNF365	-2.09967	0.00255631	zinc finger protein 365	GO:0110026 regulation of DNA strand resection involved in replication fork processing;GO:0021679 cerebellar molecular layer development;GO:0021687 cerebellar molecular layer morphogenesis
ENSG00000128849	CGNL1	-2.09609	1.34874e-06	cingulin like 1	GO:0150105 protein localization to cell-cell junction;GO:0051497 negative regulation of stress fiber assembly;GO:0032232 negative regulation of actin filament bundle assembly
ENSG00000108405	P2RX1	-2.09607	0.00486646	purinergic receptor P2X 1	GO:0002554 serotonin secretion by platelet;GO:0001820 serotonin secretion;GO:0002351 serotonin production involved in inflammatory response
ENSG00000127324	TSPAN8	-2.08769	0.00399387	tetraspanin 8	GO:0030195 negative regulation of blood coagulation;GO:1900047 negative regulation of hemostasis;GO:0050819 negative regulation of coagulation
ENSG00000135423	GLS2	-2.08533	0.0137553	glutaminase 2	GO:0006543 glutamine catabolic process;GO:0006537 glutamate biosynthetic process;GO:0043650 dicarboxylic acid biosynthetic process
ENSG00000214688	C10orf105	-2.07787	0.0402873	chromosome 10 open reading frame 105	NA
ENSG00000079257	LXN	-2.07577	0.00221313	latexin	GO:0050965 detection of temperature stimulus involved in sensory perception of pain;GO:0050961 detection of temperature stimulus involved in sensory perception;GO:0016048 detection of temperature stimulus
ENSG00000186197	EDARADD	-2.07508	0.0150228	EDAR associated via death domain	GO:0030154 cell differentiation;GO:0048869 cellular developmental process;GO:0007165 signal transduction
ENSG00000087258	GNAO1	-2.07455	0.0180897	G protein subunit alpha o1	GO:0007212 dopamine receptor signaling pathway;GO:1903351 cellular response to dopamine;GO:1903350 response to dopamine
ENSG00000122176	FMOD	-2.07454	0.00722038	fibromodulin	GO:0007181 transforming growth factor beta receptor complex assembly;GO:0030199 collagen fibril organization;GO:0007179 transforming growth factor beta receptor signaling pathway
ENSG00000174944	P2RY14	-2.07429	0.00553284	purinergic receptor P2Y14	GO:0035589 G protein-coupled purinergic nucleotide receptor signaling pathway;GO:0035590 purinergic nucleotide receptor signaling pathway;GO:0007186 G protein-coupled receptor signaling pathway
ENSG00000176697	BDNF	-2.07327	0.0341571	brain derived neurotrophic factor	GO:0031550 positive regulation of brain-derived neurotrophic factor receptor signaling pathway;GO:0031548 regulation of brain-derived neurotrophic factor receptor signaling pathway;GO:0031547 brain-derived neurotrophic factor receptor signaling pathway
ENSG00000115919	KYNU	-2.06548	0.00547038	kynureninase	GO:0034516 response to vitamin B6;GO:0019805 quinolinate biosynthetic process;GO:0043420 anthranilate metabolic process
ENSG00000197635	DPP4	-2.05754	0.00545362	dipeptidyl peptidase 4	GO:0120116 glucagon processing;GO:0036343 psychomotor behavior;GO:0010716 negative regulation of extracellular matrix disassembly
ENSG00000181631	P2RY13	-2.05721	0.000694406	purinergic receptor P2Y13	GO:0035589 G protein-coupled purinergic nucleotide receptor signaling pathway;GO:0007194 negative regulation of adenylate cyclase activity;GO:0031280 negative regulation of cyclase activity
ENSG00000124721	DNAH8	-2.05641	0.00569593	dynein axonemal heavy chain 8	GO:0036158 outer dynein arm assembly;GO:0070286 axonemal dynein complex assembly;GO:0035082 axoneme assembly
ENSG00000239998	LILRA2	-2.05127	0.00150839	leukocyte immunoglobulin like receptor A2	GO:0071657 positive regulation of granulocyte colony-stimulating factor production;GO:1901258 positive regulation of macrophage colony-stimulating factor production;GO:0071655 regulation of granulocyte colony-stimulating factor production
ENSG00000145794	MEGF10	-2.04878	0.022446	multiple EGF like domains 10	GO:0014841 skeletal muscle satellite cell proliferation;GO:0048627 myoblast development;GO:0014719 skeletal muscle satellite cell activation
ENSG00000185432	TMT1A	-2.04778	0.0319181	thiol methyltransferase 1A	GO:0080009 mRNA methylation;GO:0016556 mRNA modification;GO:0006305 DNA alkylation
ENSG00000150672	DLG2	-2.04733	4.9959e-05	discs large MAGUK scaffold protein 2	GO:0099642 retrograde axonal protein transport;GO:0099640 axo-dendritic protein transport;GO:0099641 anterograde axonal protein transport
ENSG00000132671	SSTR4	-2.04124	0.0344564	somatostatin receptor 4	GO:0038169 somatostatin receptor signaling pathway;GO:0038170 somatostatin signaling pathway;GO:0090238 positive regulation of arachidonic acid secretion
ENSG00000174453	VWC2L	-2.03891	0.0218105	von Willebrand factor C domain containing 2 like	GO:0030514 negative regulation of BMP signaling pathway;GO:0045666 positive regulation of neuron differentiation;GO:0030510 regulation of BMP signaling pathway
ENSG00000172137	CALB2	-2.03865	0.00120496	calbindin 2	GO:0099509 regulation of presynaptic cytosolic calcium ion concentration;GO:1900271 regulation of long-term synaptic potentiation;GO:0051480 regulation of cytosolic calcium ion concentration
ENSG00000187889	FYB2	-2.0375	0.0196482	FYN binding protein 2	GO:0033627 cell adhesion mediated by integrin;GO:0007229 integrin-mediated signaling pathway;GO:0050852 T cell receptor signaling pathway
ENSG00000105352	CEACAM4	-2.03732	0.0179427	CEA cell adhesion molecule 4	GO:0006909 phagocytosis;GO:0006897 endocytosis;GO:0016192 vesicle-mediated transport
ENSG00000163464	CXCR1	-2.03582	0.0173551	C-X-C motif chemokine receptor 1	GO:0038112 interleukin-8-mediated signaling pathway;GO:0098758 response to interleukin-8;GO:0098759 cellular response to interleukin-8
ENSG00000186847	KRT14	-2.03575	0.0412496	keratin 14	GO:0045110 intermediate filament bundle assembly;GO:0045109 intermediate filament organization;GO:0045104 intermediate filament cytoskeleton organization
ENSG00000129682	FGF13	-2.035	0.00363843	fibroblast growth factor 13	GO:0045196 establishment or maintenance of neuroblast polarity;GO:0045200 establishment of neuroblast polarity;GO:0048755 branching morphogenesis of a nerve
ENSG00000178789	CD300LB	-2.03429	0.01156	CD300 molecule like family member b	GO:0002376 immune system process;GO:0008150 biological_process
ENSG00000175857	GAPT	-2.03366	0.000990726	GRB2 binding adaptor protein, transmembrane	GO:0002322 B cell proliferation involved in immune response;GO:0001782 B cell homeostasis;GO:0002381 immunoglobulin production involved in immunoglobulin-mediated immune response
ENSG00000198944	SOWAHA	-2.02966	0.0152174	sosondowah ankyrin repeat domain family member A	NA
ENSG00000078328	RBFOX1	-2.02243	0.0211399	RNA binding fox-1 homolog 1	GO:2001014 regulation of skeletal muscle cell differentiation;GO:0050885 neuromuscular process controlling balance;GO:0000381 regulation of alternative mRNA splicing, via spliceosome
ENSG00000167614	TTYH1	-2.01994	0.0265048	tweety family member 1	GO:0046847 filopodium assembly;GO:0034755 iron ion transmembrane transport;GO:0006826 iron ion transport
ENSG00000100351	GRAP2	-2.01946	0.0308339	GRB2 related adaptor protein 2	GO:0007265 Ras protein signal transduction;GO:0007264 small GTPase mediated signal transduction;GO:0043408 regulation of MAPK cascade
ENSG00000133800	LYVE1	-2.01336	0.00639092	lymphatic vessel endothelial hyaluronan receptor 1	GO:0030214 hyaluronan catabolic process;GO:0002693 positive regulation of cellular extravasation;GO:0006027 glycosaminoglycan catabolic process
ENSG00000085563	ABCB1	-2.01104	0.00144425	ATP binding cassette subfamily B member 1	GO:0099040 ceramide translocation;GO:0099039 sphingolipid translocation;GO:1901529 positive regulation of anion channel activity
ENSG00000112297	CRYBG1	-1.99935	0.00863481	crystallin beta-gamma domain containing 1	GO:0008150 biological_process
ENSG00000180871	CXCR2	-1.9961	0.00843537	C-X-C motif chemokine receptor 2	GO:0038112 interleukin-8-mediated signaling pathway;GO:0033030 negative regulation of neutrophil apoptotic process;GO:0098758 response to interleukin-8
ENSG00000183662	TAFA1	-1.99505	0.00486853	TAFA chemokine like family member 1	GO:0014016 neuroblast differentiation;GO:1902692 regulation of neuroblast proliferation;GO:2000177 regulation of neural precursor cell proliferation
ENSG00000132357	CARD6	-1.99111	0.000228797	caspase recruitment domain family member 6	GO:0006915 apoptotic process;GO:0012501 programmed cell death;GO:0008219 cell death
ENSG00000135960	EDAR	-1.99103	0.0210719	ectodysplasin A receptor	GO:0060605 tube lumen cavitation;GO:0060662 salivary gland cavitation;GO:0007435 salivary gland morphogenesis
ENSG00000124107	SLPI	-1.98945	0.0325431	secretory leukocyte peptidase inhibitor	GO:0035821 modulation of process of another organism;GO:0045071 negative regulation of viral genome replication;GO:0019731 antibacterial humoral response
ENSG00000113073	SLC4A9	-1.98898	0.0101215	solute carrier family 4 member 9	GO:0015701 bicarbonate transport;GO:0019755 one-carbon compound transport;GO:0051453 regulation of intracellular pH
ENSG00000173210	ABLIM3	-1.98162	0.00353425	actin binding LIM protein family member 3	GO:1903955 positive regulation of protein targeting to mitochondrion;GO:0030032 lamellipodium assembly;GO:1903749 positive regulation of establishment of protein localization to mitochondrion
ENSG00000175356	SCUBE2	-1.97764	4.79344e-05	signal peptide, CUB domain and EGF like domain containing 2	GO:0007165 signal transduction;GO:0023052 signaling;GO:0007154 cell communication
ENSG00000114812	VIPR1	-1.97423	0.00851536	vasoactive intestinal peptide receptor 1	GO:0007187 G protein-coupled receptor signaling pathway, coupled to cyclic nucleotide second messenger;GO:0007188 adenylate cyclase-modulating G protein-coupled receptor signaling pathway;GO:0008284 positive regulation of cell population proliferation
ENSG00000054938	CHRDL2	-1.97303	0.0482937	chordin like 2	GO:0030514 negative regulation of BMP signaling pathway;GO:0030510 regulation of BMP signaling pathway;GO:0090288 negative regulation of cellular response to growth factor stimulus
ENSG00000104332	SFRP1	-1.97278	0.0438289	secreted frizzled related protein 1	GO:0044345 stromal-epithelial cell signaling involved in prostate gland development;GO:0090246 convergent extension involved in somitogenesis;GO:2000080 negative regulation of canonical Wnt signaling pathway involved in controlling type B pancreatic cell proliferation
ENSG00000180113	TDRD6	-1.97182	0.00190405	tudor domain containing 6	GO:0007283 spermatogenesis;GO:0048232 male gamete generation;GO:0007276 gamete generation
ENSG00000263874	LASP1NB	-1.97018	0.000959751	LASP1 neighbor	NA
ENSG00000158816	VWA5B1	-1.96819	0.0395158	von Willebrand factor A domain containing 5B1	NA
ENSG00000112041	TULP1	-1.96294	0.0246396	TUB like protein 1	GO:1903546 protein localization to photoreceptor outer segment;GO:0097499 protein localization to non-motile cilium;GO:0006910 phagocytosis, recognition
ENSG00000196972	SMIM10L2B	-1.96048	0.000717311	small integral membrane protein 10 like 2B	NA
ENSG00000170370	EMX2	-1.9524	0.00576969	empty spiracles homeobox 2	GO:0072197 ureter morphogenesis;GO:0021796 cerebral cortex regionalization;GO:0021978 telencephalon regionalization
ENSG00000186377	CYP4X1	-1.94596	4.11682e-07	cytochrome P450 family 4 subfamily X member 1	GO:0006629 lipid metabolic process;GO:0044238 primary metabolic process;GO:0071704 organic substance metabolic process
ENSG00000169313	P2RY12	-1.94407	0.0271541	purinergic receptor P2Y12	GO:0021806 initiation of movement involved in cerebral cortex radial glia guided migration;GO:0021808 cytosolic calcium signaling involved in initiation of cell movement in glial-mediated radial cell migration;GO:0033626 positive regulation of integrin activation by cell surface receptor linked signal transduction
ENSG00000198915	RASGEF1A	-1.94225	0.0189019	RasGEF domain family member 1A	GO:0046579 positive regulation of Ras protein signal transduction;GO:0051057 positive regulation of small GTPase mediated signal transduction;GO:0046578 regulation of Ras protein signal transduction
ENSG00000095739	BAMBI	-1.94089	0.00482542	BMP and activin membrane bound inhibitor	GO:0010718 positive regulation of epithelial to mesenchymal transition;GO:0045668 negative regulation of osteoblast differentiation;GO:0030514 negative regulation of BMP signaling pathway
ENSG00000170091	NSG2	-1.93602	0.0349542	neuronal vesicle trafficking associated 2	GO:0048268 clathrin coat assembly;GO:0007212 dopamine receptor signaling pathway;GO:1903351 cellular response to dopamine
ENSG00000100033	PRODH	-1.93351	0.0150907	proline dehydrogenase 1	GO:0010133 proline catabolic process to glutamate;GO:0006562 proline catabolic process;GO:0019470 4-hydroxyproline catabolic process
ENSG00000174226	SNX31	-1.92826	0.0108934	sorting nexin 31	GO:0006886 intracellular protein transport;GO:0015031 protein transport;GO:0045184 establishment of protein localization
ENSG00000115556	PLCD4	-1.90965	8.76682e-05	phospholipase C delta 4	GO:0007340 acrosome reaction;GO:0007338 single fertilization;GO:0009566 fertilization
ENSG00000254827	SLC22A18AS	-1.90941	0.0253312	SLC22A18 antisense RNA	NA
ENSG00000236444	UBE2L5	-1.90805	0.00536742	ubiquitin conjugating enzyme E2 L5	GO:0070979 protein K11-linked ubiquitination;GO:0000209 protein polyubiquitination;GO:0006511 ubiquitin-dependent protein catabolic process
ENSG00000196139	AKR1C3	-1.90728	0.00018492	aldo-keto reductase family 1 member C3	GO:0006714 sesquiterpenoid metabolic process;GO:0016107 sesquiterpenoid catabolic process;GO:0016487 farnesol metabolic process
ENSG00000186652	PRG2	-1.90647	0.0449747	proteoglycan 2, pro eosinophil major basic protein	GO:0002215 defense response to nematode;GO:0010936 negative regulation of macrophage cytokine production;GO:0032693 negative regulation of interleukin-10 production
ENSG00000157551	KCNJ15	-1.90612	0.00608665	potassium inwardly rectifying channel subfamily J member 15	GO:1990573 potassium ion import across plasma membrane;GO:0098659 inorganic cation import across plasma membrane;GO:0099587 inorganic ion import across plasma membrane
ENSG00000162551	ALPL	-1.90599	0.00599031	alkaline phosphatase, biomineralization associated	GO:0034516 response to vitamin B6;GO:0140651 futile creatine cycle;GO:0042822 pyridoxal phosphate metabolic process
ENSG00000120156	TEK	-1.90318	0.00158202	TEK receptor tyrosine kinase	GO:0048014 Tie signaling pathway;GO:2000251 positive regulation of actin cytoskeleton reorganization;GO:0060347 heart trabecula formation
ENSG00000167654	ATCAY	-1.90166	0.0326065	ATCAY kinesin light chain interacting caytaxin	GO:2000212 negative regulation of glutamate metabolic process;GO:2000211 regulation of glutamate metabolic process;GO:0045763 negative regulation of cellular amino acid metabolic process
ENSG00000130487	KLHDC7B	-1.90002	0.0207549	kelch domain containing 7B	NA
ENSG00000010671	BTK	-1.89999	0.00226665	Bruton tyrosine kinase	GO:0001812 positive regulation of type I hypersensitivity;GO:0002721 regulation of B cell cytokine production;GO:0061516 monocyte proliferation
ENSG00000157064	NMNAT2	-1.89508	0.000973335	nicotinamide nucleotide adenylyltransferase 2	GO:2000766 negative regulation of cytoplasmic translation;GO:0009435 NAD biosynthetic process;GO:0019359 nicotinamide nucleotide biosynthetic process
ENSG00000120885	CLU	-1.89233	0.0143608	clusterin	GO:1902847 regulation of neuronal signal transduction;GO:1902998 positive regulation of neurofibrillary tangle assembly;GO:1902996 regulation of neurofibrillary tangle assembly
ENSG00000232810	TNF	-1.8853	0.0436728	tumor necrosis factor	GO:0045994 positive regulation of translational initiation by iron;GO:0061048 negative regulation of branching involved in lung morphogenesis;GO:0140460 response to Gram-negative bacterium
ENSG00000244694	PTCHD4	-1.88461	0.00100055	patched domain containing 4	GO:0008150 biological_process
ENSG00000151090	THRB	-1.88401	0.00493411	thyroid hormone receptor beta	GO:0097474 retinal cone cell apoptotic process;GO:0002157 positive regulation of thyroid hormone mediated signaling pathway;GO:0008050 female courtship behavior
ENSG00000129521	EGLN3	-1.88337	0.00860654	egl-9 family hypoxia inducible factor 3	GO:0018401 peptidyl-proline hydroxylation to 4-hydroxy-L-proline;GO:0019511 peptidyl-proline hydroxylation;GO:0018126 protein hydroxylation
ENSG00000105784	RUNDC3B	-1.87384	0.00720603	RUN domain containing 3B	NA
ENSG00000123342	MMP19	-1.87215	0.0124904	matrix metallopeptidase 19	GO:0001542 ovulation from ovarian follicle;GO:0001554 luteolysis;GO:0030728 ovulation
ENSG00000197142	ACSL5	-1.86905	0.000210774	acyl-CoA synthetase long chain family member 5	GO:0010747 positive regulation of long-chain fatty acid import across plasma membrane;GO:0140214 positive regulation of long-chain fatty acid import into cell;GO:0010746 regulation of long-chain fatty acid import across plasma membrane
ENSG00000089847	ANKRD24	-1.86642	0.0253993	ankyrin repeat domain 24	NA
ENSG00000013588	GPRC5A	-1.86564	0.00834435	G protein-coupled receptor class C group 5 member A	GO:0007175 negative regulation of epidermal growth factor-activated receptor activity;GO:0061099 negative regulation of protein tyrosine kinase activity;GO:0042059 negative regulation of epidermal growth factor receptor signaling pathway
ENSG00000125848	FLRT3	-1.86186	0.0405774	fibronectin leucine rich transmembrane protein 3	GO:0003345 proepicardium cell migration involved in pericardium morphogenesis;GO:0003344 pericardium morphogenesis;GO:0060973 cell migration involved in heart development
ENSG00000183671	CMKLR2	-1.86133	0.00863481	chemerin chemokine-like receptor 2	GO:0007218 neuropeptide signaling pathway;GO:0042593 glucose homeostasis;GO:0033500 carbohydrate homeostasis
ENSG00000183484	GPR132	-1.85735	0.00404359	G protein-coupled receptor 132	GO:0010972 negative regulation of G2/M transition of mitotic cell cycle;GO:1902750 negative regulation of cell cycle G2/M phase transition;GO:0000082 G1/S transition of mitotic cell cycle
ENSG00000156395	SORCS3	-1.8567	0.012046	sortilin related VPS10 domain containing receptor 3	GO:1900452 regulation of long-term synaptic depression;GO:0099170 postsynaptic modulation of chemical synaptic transmission;GO:0007218 neuropeptide signaling pathway
ENSG00000204956	PCDHGA1	-1.85616	0.00944636	protocadherin gamma subfamily A, 1	GO:0007156 homophilic cell adhesion via plasma membrane adhesion molecules;GO:0098742 cell-cell adhesion via plasma-membrane adhesion molecules;GO:0098609 cell-cell adhesion
ENSG00000159374	M1AP	-1.85507	0.00970003	meiosis 1 associated protein	GO:0051308 male meiosis chromosome separation;GO:0007060 male meiosis chromosome segregation;GO:0051307 meiotic chromosome separation
ENSG00000165188	RNF183	-1.85096	0.0202001	ring finger protein 183	GO:1902237 positive regulation of endoplasmic reticulum stress-induced intrinsic apoptotic signaling pathway;GO:1902235 regulation of endoplasmic reticulum stress-induced intrinsic apoptotic signaling pathway;GO:1905898 positive regulation of response to endoplasmic reticulum stress
ENSG00000156298	TSPAN7	-1.85007	0.00194215	tetraspanin 7	NA
ENSG00000173198	CYSLTR1	-1.84714	8.02865e-05	cysteinyl leukotriene receptor 1	GO:0061737 leukotriene signaling pathway;GO:0002437 inflammatory response to antigenic stimulus;GO:0007585 respiratory gaseous exchange by respiratory system
ENSG00000125780	TGM3	-1.84148	0.0229203	transglutaminase 3	GO:0043163 cell envelope organization;GO:0031069 hair follicle morphogenesis;GO:0018149 peptide cross-linking
ENSG00000276119	OR13C2	-1.8399	0.0157349	olfactory receptor family 13 subfamily C member 2	GO:0050911 detection of chemical stimulus involved in sensory perception of smell;GO:0007608 sensory perception of smell;GO:0050907 detection of chemical stimulus involved in sensory perception
ENSG00000111837	MAK	-1.83987	0.0121736	male germ cell associated kinase	GO:1902856 negative regulation of non-motile cilium assembly;GO:1902855 regulation of non-motile cilium assembly;GO:1902018 negative regulation of cilium assembly
ENSG00000214787	MS4A4E	-1.83258	0.0153965	membrane spanning 4-domains A4E	NA
ENSG00000253846	PCDHGA10	-1.83178	0.000460584	protocadherin gamma subfamily A, 10	GO:0007156 homophilic cell adhesion via plasma membrane adhesion molecules;GO:0098742 cell-cell adhesion via plasma-membrane adhesion molecules;GO:0098609 cell-cell adhesion
ENSG00000156042	CFAP70	-1.83051	0.00049531	cilia and flagella associated protein 70	GO:0003341 cilium movement;GO:0060271 cilium assembly;GO:0044782 cilium organization
ENSG00000161649	CD300LG	-1.82865	0.0462364	CD300 molecule like family member g	GO:0002376 immune system process;GO:0008150 biological_process
ENSG00000272674	PCDHB16	-1.82568	0.00406635	protocadherin beta 16	GO:0016339 calcium-dependent cell-cell adhesion via plasma membrane cell adhesion molecules;GO:0007416 synapse assembly;GO:0007156 homophilic cell adhesion via plasma membrane adhesion molecules
ENSG00000012779	ALOX5	-1.82534	0.00155256	arachidonate 5-lipoxygenase	GO:1901753 leukotriene A4 biosynthetic process;GO:1901751 leukotriene A4 metabolic process;GO:0002538 arachidonic acid metabolite production involved in inflammatory response
ENSG00000131398	KCNC3	-1.82437	0.000366977	potassium voltage-gated channel subfamily C member 3	GO:0051262 protein tetramerization;GO:0071805 potassium ion transmembrane transport;GO:0006813 potassium ion transport
ENSG00000119698	PPP4R4	-1.821	0.0182116	protein phosphatase 4 regulatory subunit 4	GO:0080163 regulation of protein serine/threonine phosphatase activity;GO:0032515 negative regulation of phosphoprotein phosphatase activity;GO:0001835 blastocyst hatching
ENSG00000197646	PDCD1LG2	-1.81902	0.0363321	programmed cell death 1 ligand 2	GO:0046007 negative regulation of activated T cell proliferation;GO:0032693 negative regulation of interleukin-10 production;GO:0031295 T cell costimulation
ENSG00000198502	HLA-DRB5	-1.81834	0.0401789	major histocompatibility complex, class II, DR beta 5	GO:0002399 MHC class II protein complex assembly;GO:0002503 peptide antigen assembly with MHC class II protein complex;GO:0002396 MHC protein complex assembly
ENSG00000170927	PKHD1	-1.81464	0.0455235	PKHD1 ciliary IPT domain containing fibrocystin/polyductin	GO:1904054 regulation of cholangiocyte proliferation;GO:0051660 establishment of centrosome localization;GO:0003382 epithelial cell morphogenesis
ENSG00000170160	CCDC144A	-1.81333	0.0307932	coiled-coil domain containing 144A	NA
ENSG00000162998	FRZB	-1.80639	0.0409447	frizzled related protein	GO:0070367 negative regulation of hepatocyte differentiation;GO:0070366 regulation of hepatocyte differentiation;GO:0060029 convergent extension involved in organogenesis
ENSG00000175471	MCTP1	-1.80593	5.4334e-05	multiple C2 and transmembrane domain containing 1	GO:1902883 negative regulation of response to oxidative stress;GO:0048168 regulation of neuronal synaptic plasticity;GO:0045806 negative regulation of endocytosis
ENSG00000104112	SCG3	-1.80254	0.0137823	secretogranin III	GO:0033366 protein localization to secretory granule;GO:0033365 protein localization to organelle;GO:0008104 protein localization
ENSG00000133019	CHRM3	-1.79724	0.00320651	cholinergic receptor muscarinic 3	GO:0046541 saliva secretion;GO:0007197 adenylate cyclase-inhibiting G protein-coupled acetylcholine receptor signaling pathway;GO:0007207 phospholipase C-activating G protein-coupled acetylcholine receptor signaling pathway
ENSG00000118473	SGIP1	-1.79707	0.0169317	SH3GL interacting endocytic adaptor 1	GO:2000253 positive regulation of feeding behavior;GO:0048520 positive regulation of behavior;GO:0060259 regulation of feeding behavior
ENSG00000104689	TNFRSF10A	-1.79395	0.0064858	TNF receptor superfamily member 10a	GO:0036462 TRAIL-activated apoptotic signaling pathway;GO:0007250 activation of NF-kappaB-inducing kinase activity;GO:0008625 extrinsic apoptotic signaling pathway via death domain receptors
ENSG00000173535	TNFRSF10C	-1.79133	0.00804499	TNF receptor superfamily member 10c	GO:0036462 TRAIL-activated apoptotic signaling pathway;GO:0008625 extrinsic apoptotic signaling pathway via death domain receptors;GO:0097191 extrinsic apoptotic signaling pathway
ENSG00000169085	VXN	-1.79124	0.0399293	vexin	GO:0030182 neuron differentiation;GO:0048699 generation of neurons;GO:0022008 neurogenesis
ENSG00000283683	MYOCOS	-1.78876	0.0486491	myocilin opposite strand	NA
ENSG00000147642	SYBU	-1.7861	0.0284134	syntabulin	GO:0060074 synapse maturation;GO:0019896 axonal transport of mitochondrion;GO:0034643 establishment of mitochondrion localization, microtubule-mediated
ENSG00000154529	CNTNAP3B	-1.78364	0.00177291	contactin associated protein family member 3B	GO:0007155 cell adhesion;GO:0009987 cellular process;GO:0008150 biological_process
ENSG00000134489	HRH4	-1.77219	0.00437256	histamine receptor H4	GO:0007197 adenylate cyclase-inhibiting G protein-coupled acetylcholine receptor signaling pathway;GO:0007213 G protein-coupled acetylcholine receptor signaling pathway;GO:0098664 G protein-coupled serotonin receptor signaling pathway
ENSG00000174123	TLR10	-1.76951	0.0365063	toll like receptor 10	GO:0070339 response to bacterial lipopeptide;GO:0071220 cellular response to bacterial lipoprotein;GO:0071221 cellular response to bacterial lipopeptide
ENSG00000155066	PROM2	-1.76879	0.00863481	prominin 2	GO:2001287 negative regulation of caveolin-mediated endocytosis;GO:0048550 negative regulation of pinocytosis;GO:2001286 regulation of caveolin-mediated endocytosis
ENSG00000188404	SELL	-1.76647	0.0103319	selectin L	GO:0050901 leukocyte tethering or rolling;GO:0061756 leukocyte adhesion to vascular endothelial cell;GO:0045123 cellular extravasation
ENSG00000095587	TLL2	-1.76634	0.00823396	tolloid like 2	GO:0048632 negative regulation of skeletal muscle tissue growth;GO:0048631 regulation of skeletal muscle tissue growth;GO:0030199 collagen fibril organization
ENSG00000162753	SLC9C2	-1.76312	0.0444217	solute carrier family 9 member C2 (putative)	GO:0098719 sodium ion import across plasma membrane;GO:0051453 regulation of intracellular pH;GO:0030641 regulation of cellular pH
ENSG00000186766	FOXI2	-1.76167	0.0498389	forkhead box I2	GO:0009653 anatomical structure morphogenesis;GO:0006357 regulation of transcription by RNA polymerase II;GO:0006355 regulation of DNA-templated transcription
ENSG00000157017	GHRL	-1.76011	0.0016141	ghrelin and obestatin prepropeptide	GO:0043400 cortisol secretion;GO:1904344 regulation of gastric mucosal blood circulation;GO:1904346 positive regulation of gastric mucosal blood circulation
ENSG00000167723	TRPV3	-1.75988	5.4334e-05	transient receptor potential cation channel subfamily V member 3	GO:0042636 negative regulation of hair cycle;GO:0090280 positive regulation of calcium ion import;GO:0042634 regulation of hair cycle
ENSG00000049130	KITLG	-1.75947	0.00962513	KIT ligand	GO:0033026 negative regulation of mast cell apoptotic process;GO:0033024 mast cell apoptotic process;GO:0097324 melanocyte migration
ENSG00000153902	LGI4	-1.75906	0.00505039	leucine rich repeat LGI family member 4	GO:0022011 myelination in peripheral nervous system;GO:0032292 peripheral nervous system axon ensheathment;GO:0014009 glial cell proliferation
ENSG00000215475	SIAH3	-1.75517	0.0239011	siah E3 ubiquitin protein ligase family member 3	GO:1903215 negative regulation of protein targeting to mitochondrion;GO:1903748 negative regulation of establishment of protein localization to mitochondrion;GO:0090317 negative regulation of intracellular protein transport
ENSG00000163531	NFASC	-1.75325	0.00339204	neurofascin	GO:0007422 peripheral nervous system development;GO:0042552 myelination;GO:0007272 ensheathment of neurons
ENSG00000177272	KCNA3	-1.74922	0.00769623	potassium voltage-gated channel subfamily A member 3	GO:0021554 optic nerve development;GO:0022038 corpus callosum development;GO:0021545 cranial nerve development
ENSG00000151917	BEND6	-1.7473	0.00458506	BEN domain containing 6	GO:0045746 negative regulation of Notch signaling pathway;GO:0045666 positive regulation of neuron differentiation;GO:0008593 regulation of Notch signaling pathway
ENSG00000134042	MRO	-1.74405	0.00372568	maestro	NA
ENSG00000082175	PGR	-1.73661	0.0434004	progesterone receptor	GO:0060748 tertiary branching involved in mammary gland duct morphogenesis;GO:0060745 mammary gland branching involved in pregnancy;GO:0038001 paracrine signaling
ENSG00000120322	PCDHB8	-1.73354	0.0248648	protocadherin beta 8	GO:0007156 homophilic cell adhesion via plasma membrane adhesion molecules;GO:0098742 cell-cell adhesion via plasma-membrane adhesion molecules;GO:0098609 cell-cell adhesion
ENSG00000175556	LONRF3	-1.73285	0.00410047	LON peptidase N-terminal domain and ring finger 3	NA
ENSG00000091129	NRCAM	-1.73183	0.0275855	neuronal cell adhesion molecule	GO:0045162 clustering of voltage-gated sodium channels;GO:0019227 neuronal action potential propagation;GO:0098870 action potential propagation
ENSG00000262621	None	-1.7313	0.013503	None	None
ENSG00000185862	EVI2B	-1.72851	0.0103172	ecotropic viral integration site 2B	GO:0045660 positive regulation of neutrophil differentiation;GO:0045658 regulation of neutrophil differentiation;GO:0030854 positive regulation of granulocyte differentiation
ENSG00000113749	HRH2	-1.72792	0.00345576	histamine receptor H2	GO:0001696 gastric acid secretion;GO:0098664 G protein-coupled serotonin receptor signaling pathway;GO:0046717 acid secretion
ENSG00000170006	TMEM154	-1.72779	0.00314824	transmembrane protein 154	NA
ENSG00000183111	ARHGEF37	-1.72758	2.15997e-05	Rho guanine nucleotide exchange factor 37	NA
ENSG00000253873	PCDHGA11	-1.72427	0.00876243	protocadherin gamma subfamily A, 11	GO:0007156 homophilic cell adhesion via plasma membrane adhesion molecules;GO:0098742 cell-cell adhesion via plasma-membrane adhesion molecules;GO:0098609 cell-cell adhesion
ENSG00000172476	RAB40A	-1.72235	0.000109377	RAB40A, member RAS oncogene family	GO:0072659 protein localization to plasma membrane;GO:1990778 protein localization to cell periphery;GO:0072657 protein localization to membrane
ENSG00000259207	ITGB3	-1.72192	0.00509193	integrin subunit beta 3	GO:0150054 regulation of postsynaptic neurotransmitter receptor diffusion trapping;GO:1900729 regulation of adenylate cyclase-inhibiting opioid receptor signaling pathway;GO:1900731 positive regulation of adenylate cyclase-inhibiting opioid receptor signaling pathway
ENSG00000106819	ASPN	-1.7216	0.0345671	asporin	GO:0070171 negative regulation of tooth mineralization;GO:1902617 response to fluoride;GO:0070170 regulation of tooth mineralization
ENSG00000141469	SLC14A1	-1.72107	0.00983748	solute carrier family 14 member 1 (Kidd blood group)	GO:0071918 urea transmembrane transport;GO:0015840 urea transport;GO:0006833 water transport
ENSG00000140022	STON2	-1.7197	0.00775663	stonin 2	GO:0072583 clathrin-dependent endocytosis;GO:0048488 synaptic vesicle endocytosis;GO:0140238 presynaptic endocytosis
ENSG00000137819	PAQR5	-1.71202	0.0258527	progestin and adipoQ receptor family member 5	GO:0048477 oogenesis;GO:0007292 female gamete generation;GO:0007281 germ cell development
ENSG00000069702	TGFBR3	-1.71064	0.000337156	transforming growth factor beta receptor 3	GO:0007181 transforming growth factor beta receptor complex assembly;GO:0060318 definitive erythrocyte differentiation;GO:0003150 muscular septum morphogenesis
ENSG00000135046	ANXA1	-1.71059	0.0117343	annexin A1	GO:0014839 myoblast migration involved in skeletal muscle regeneration;GO:0033031 positive regulation of neutrophil apoptotic process;GO:0045629 negative regulation of T-helper 2 cell differentiation
ENSG00000189058	APOD	-1.70761	0.0299277	apolipoprotein D	GO:0034443 negative regulation of lipoprotein oxidation;GO:0060588 negative regulation of lipoprotein lipid oxidation;GO:0034442 regulation of lipoprotein oxidation
ENSG00000104043	ATP8B4	-1.70626	0.00183617	ATPase phospholipid transporting 8B4 (putative)	GO:0045332 phospholipid translocation;GO:0034204 lipid translocation;GO:0097035 regulation of membrane lipid distribution
ENSG00000270898	None	-1.70626	0.00639944	None	None
ENSG00000077264	PAK3	-1.70535	0.00973341	p21 (RAC1) activated kinase 3	GO:0010763 positive regulation of fibroblast migration;GO:0061003 positive regulation of dendritic spine morphogenesis;GO:0060997 dendritic spine morphogenesis
ENSG00000163072	NOSTRIN	-1.70432	9.88049e-05	nitric oxide synthase trafficking	GO:0007015 actin filament organization;GO:0006897 endocytosis;GO:0030036 actin cytoskeleton organization
ENSG00000116678	LEPR	-1.70223	0.00364244	leptin receptor	GO:0033210 leptin-mediated signaling pathway;GO:0044320 cellular response to leptin stimulus;GO:0045721 negative regulation of gluconeogenesis
ENSG00000243566	UPK3B	-1.70014	0.0479616	uroplakin 3B	GO:0010629 negative regulation of gene expression;GO:0010605 negative regulation of macromolecule metabolic process;GO:0009892 negative regulation of metabolic process
ENSG00000197587	DMBX1	-1.70001	0.0414204	diencephalon/mesencephalon homeobox 1	GO:0008343 adult feeding behavior;GO:0008344 adult locomotory behavior;GO:0007631 feeding behavior
ENSG00000134830	C5AR2	-1.69973	0.0033971	complement C5a receptor 2	GO:0038178 complement component C5a signaling pathway;GO:0071623 negative regulation of granulocyte chemotaxis;GO:0090024 negative regulation of neutrophil chemotaxis
ENSG00000153246	PLA2R1	-1.69871	0.000474012	phospholipase A2 receptor 1	GO:1900139 negative regulation of arachidonic acid secretion;GO:1904633 regulation of podocyte apoptotic process;GO:1904635 positive regulation of podocyte apoptotic process
ENSG00000188783	PRELP	-1.6932	0.0437669	proline and arginine rich end leucine rich repeat protein	GO:0090398 cellular senescence;GO:0001501 skeletal system development;GO:0033554 cellular response to stress
ENSG00000152760	DYNLT5	-1.69044	0.0054856	dynein light chain Tctex-type family member 5	GO:0007018 microtubule-based movement;GO:0007017 microtubule-based process;GO:0009987 cellular process
ENSG00000174827	PDZK1	-1.68732	0.00720227	PDZ domain containing 1	GO:0015879 carnitine transport;GO:1990961 xenobiotic detoxification by transmembrane export across the plasma membrane;GO:0015838 amino-acid betaine transport
ENSG00000144837	PLA1A	-1.68708	0.0197098	phospholipase A1 member A	GO:0036150 phosphatidylserine acyl-chain remodeling;GO:0006658 phosphatidylserine metabolic process;GO:0006575 cellular modified amino acid metabolic process
ENSG00000138678	GPAT3	-1.68705	0.00352699	glycerol-3-phosphate acyltransferase 3	GO:0006072 glycerol-3-phosphate metabolic process;GO:0052646 alditol phosphate metabolic process;GO:0016024 CDP-diacylglycerol biosynthetic process
ENSG00000107187	LHX3	-1.6805	0.00940953	LIM homeobox 3	GO:0060127 prolactin secreting cell differentiation;GO:0021526 medial motor column neuron differentiation;GO:0021523 somatic motor neuron differentiation
ENSG00000181690	PLAG1	-1.67957	0.031423	PLAG1 zinc finger	GO:0060736 prostate gland growth;GO:0060252 positive regulation of glial cell proliferation;GO:0060251 regulation of glial cell proliferation
ENSG00000198624	CCDC69	-1.67821	0.00115923	coiled-coil domain containing 69	GO:0051255 spindle midzone assembly;GO:0051225 spindle assembly;GO:0007051 spindle organization
ENSG00000113212	PCDHB7	-1.67386	0.00892894	protocadherin beta 7	GO:0007156 homophilic cell adhesion via plasma membrane adhesion molecules;GO:0098742 cell-cell adhesion via plasma-membrane adhesion molecules;GO:0098609 cell-cell adhesion
ENSG00000183549	ACSM5	-1.6732	0.018235	acyl-CoA synthetase medium chain family member 5	GO:0006637 acyl-CoA metabolic process;GO:0035383 thioester metabolic process;GO:0006633 fatty acid biosynthetic process
ENSG00000239605	STPG4	-1.67077	0.0134164	sperm-tail PG-rich repeat containing 4	GO:0044727 DNA demethylation of male pronucleus;GO:0044725 chromatin reprogramming in the zygote;GO:0090116 C-5 methylation of cytosine
ENSG00000168229	PTGDR	-1.66882	0.0472201	prostaglandin D2 receptor	GO:0071798 response to prostaglandin D;GO:0071799 cellular response to prostaglandin D stimulus;GO:0046085 adenosine metabolic process
ENSG00000038295	TLL1	-1.65789	0.0417995	tolloid like 1	GO:0030199 collagen fibril organization;GO:0009953 dorsal/ventral pattern formation;GO:0016485 protein processing
ENSG00000124194	GDAP1L1	-1.65309	0.0300813	ganglioside induced differentiation associated protein 1 like 1	NA
ENSG00000066294	CD84	-1.65161	0.010373	CD84 molecule	GO:0032685 negative regulation of granulocyte macrophage colony-stimulating factor production;GO:0032701 negative regulation of interleukin-18 production;GO:0043305 negative regulation of mast cell degranulation
ENSG00000176485	PLAAT3	-1.65139	0.00292561	phospholipase A and acyltransferase 3	GO:0070292 N-acylphosphatidylethanolamine metabolic process;GO:0030397 membrane disassembly;GO:0036152 phosphatidylethanolamine acyl-chain remodeling
ENSG00000106686	SPATA6L	-1.64628	0.00297944	spermatogenesis associated 6 like	GO:0007283 spermatogenesis;GO:0048232 male gamete generation;GO:0007276 gamete generation
ENSG00000085063	CD59	-1.64176	4.55314e-06	CD59 molecule (CD59 blood group)	GO:0001971 negative regulation of activation of membrane attack complex;GO:0001969 regulation of activation of membrane attack complex;GO:1903659 regulation of complement-dependent cytotoxicity
ENSG00000109610	SOD3	-1.63992	0.0141061	superoxide dismutase 3	GO:0019430 removal of superoxide radicals;GO:0071450 cellular response to oxygen radical;GO:0071451 cellular response to superoxide
ENSG00000077092	RARB	-1.63917	0.000542747	retinoic acid receptor beta	GO:0055012 ventricular cardiac muscle cell differentiation;GO:0048384 retinoic acid receptor signaling pathway;GO:0003417 growth plate cartilage development
ENSG00000206549	None	-1.63848	0.0162229	None	None
ENSG00000185467	KPNA7	-1.63756	0.0248186	karyopherin subunit alpha 7	GO:0006607 NLS-bearing protein import into nucleus;GO:0001824 blastocyst development;GO:0006606 protein import into nucleus
ENSG00000078098	FAP	-1.63188	0.0133047	fibroblast activation protein alpha	GO:1902362 melanocyte apoptotic process;GO:0010710 regulation of collagen catabolic process;GO:0060244 negative regulation of cell proliferation involved in contact inhibition
ENSG00000165973	NELL1	-1.63173	0.0172485	neural EGFL like 1	GO:0033689 negative regulation of osteoblast proliferation;GO:0033688 regulation of osteoblast proliferation;GO:0030501 positive regulation of bone mineralization
ENSG00000166265	CYYR1	-1.6311	0.000555831	cysteine and tyrosine rich 1	GO:0008150 biological_process
ENSG00000130943	PKDREJ	-1.62916	0.010095	polycystin family receptor for egg jelly	GO:0007340 acrosome reaction;GO:0050982 detection of mechanical stimulus;GO:0009581 detection of external stimulus
ENSG00000134376	CRB1	-1.62908	0.0185734	crumbs cell polarity complex component 1	GO:0060060 post-embryonic retina morphogenesis in camera-type eye;GO:0061159 establishment of bipolar cell polarity involved in cell morphogenesis;GO:0061171 establishment of bipolar cell polarity
ENSG00000111728	ST8SIA1	-1.62902	0.0124337	ST8 alpha-N-acetyl-neuraminide alpha-2,8-sialyltransferase 1	GO:0006491 N-glycan processing;GO:0097503 sialylation;GO:0006688 glycosphingolipid biosynthetic process
ENSG00000081803	CADPS2	-1.62811	0.00680219	calcium dependent secretion activator 2	GO:1990504 dense core granule exocytosis;GO:0017156 calcium-ion regulated exocytosis;GO:0016079 synaptic vesicle exocytosis
ENSG00000103723	AP3B2	-1.62716	0.0134325	adaptor related protein complex 3 subunit beta 2	GO:0016183 synaptic vesicle coating;GO:0035652 clathrin-coated vesicle cargo loading;GO:0035654 clathrin-coated vesicle cargo loading, AP-3-mediated
ENSG00000099260	PALMD	-1.62463	0.000860165	palmdelphin	GO:0008360 regulation of cell shape;GO:0022604 regulation of cell morphogenesis;GO:0022603 regulation of anatomical structure morphogenesis
ENSG00000109832	DDX25	-1.62195	0.012022	DEAD-box helicase 25	GO:0016973 poly(A)+ mRNA export from nucleus;GO:0006406 mRNA export from nucleus;GO:0006405 RNA export from nucleus
ENSG00000107249	GLIS3	-1.61838	0.0317596	GLIS family zinc finger 3	GO:0006366 transcription by RNA polymerase II;GO:0006351 DNA-templated transcription;GO:0097659 nucleic acid-templated transcription
ENSG00000076258	FMO4	-1.61798	6.97645e-07	flavin containing dimethylaniline monoxygenase 4	GO:0046322 negative regulation of fatty acid oxidation;GO:0042178 xenobiotic catabolic process;GO:0046320 regulation of fatty acid oxidation
ENSG00000140795	MYLK3	-1.61549	0.00194215	myosin light chain kinase 3	GO:0048769 sarcomerogenesis;GO:0002528 regulation of vascular permeability involved in acute inflammatory response;GO:0060298 positive regulation of sarcomere organization
ENSG00000050628	PTGER3	-1.60726	0.00288917	prostaglandin E receptor 3	GO:0014827 intestine smooth muscle contraction;GO:0060455 negative regulation of gastric acid secretion;GO:0031622 positive regulation of fever generation
ENSG00000171004	HS6ST2	-1.60602	0.0186734	heparan sulfate 6-O-sulfotransferase 2	GO:0015015 heparan sulfate proteoglycan biosynthetic process, enzymatic modification;GO:0030201 heparan sulfate proteoglycan metabolic process;GO:0015012 heparan sulfate proteoglycan biosynthetic process
ENSG00000262179	MYMX	-1.60506	0.00859006	myomixer, myoblast fusion factor	GO:0014905 myoblast fusion involved in skeletal muscle regeneration;GO:0014908 myotube differentiation involved in skeletal muscle regeneration;GO:0007520 myoblast fusion
ENSG00000137261	KIAA0319	-1.60478	0.0207822	KIAA0319	GO:0048686 regulation of sprouting of injured axon;GO:0048688 negative regulation of sprouting of injured axon;GO:0048690 regulation of axon extension involved in regeneration
ENSG00000163606	CD200R1	-1.60401	0.00646681	CD200 receptor 1	GO:2000405 negative regulation of T cell migration;GO:1905522 negative regulation of macrophage migration;GO:2000402 negative regulation of lymphocyte migration
ENSG00000100342	APOL1	-1.60384	0.00520972	apolipoprotein L1	GO:0051838 cytolysis by host of symbiont cells;GO:0051873 killing by host of symbiont cells;GO:1902476 chloride transmembrane transport
ENSG00000178233	TMEM151B	-1.60222	0.0113967	transmembrane protein 151B	NA
ENSG00000189350	TOGARAM2	-1.60127	0.0119527	TOG array regulator of axonemal microtubules 2	GO:0000226 microtubule cytoskeleton organization;GO:0007017 microtubule-based process;GO:0007010 cytoskeleton organization
ENSG00000180929	GPR62	-1.60101	0.0234685	G protein-coupled receptor 62	GO:0043950 positive regulation of cAMP-mediated signaling;GO:0048016 inositol phosphate-mediated signaling;GO:0043949 regulation of cAMP-mediated signaling
ENSG00000141527	CARD14	-1.60014	0.0349045	caspase recruitment domain family member 14	GO:0007250 activation of NF-kappaB-inducing kinase activity;GO:0038061 NIK/NF-kappaB signaling;GO:0033209 tumor necrosis factor-mediated signaling pathway
ENSG00000169908	TM4SF1	-1.59886	0.00978805	transmembrane 4 L six family member 1	GO:0001825 blastocyst formation;GO:0001824 blastocyst development;GO:0001701 in utero embryonic development
ENSG00000285329	None	-1.59569	0.0112827	None	None
ENSG00000109906	ZBTB16	-1.59384	0.0137501	zinc finger and BTB domain containing 16	GO:0048133 male germ-line stem cell asymmetric division;GO:0098722 asymmetric stem cell division;GO:0098728 germline stem cell asymmetric division
ENSG00000165072	MAMDC2	-1.59247	0.00847514	MAM domain containing 2	GO:0007399 nervous system development;GO:0048731 system development;GO:0007275 multicellular organism development
ENSG00000126368	NR1D1	-1.59246	0.00220708	nuclear receptor subfamily 1 group D member 1	GO:0060086 circadian temperature homeostasis;GO:0070859 positive regulation of bile acid biosynthetic process;GO:1904253 positive regulation of bile acid metabolic process
ENSG00000073331	ALPK1	-1.5885	0.000239961	alpha kinase 1	GO:0002753 cytosolic pattern recognition receptor signaling pathway;GO:0002221 pattern recognition receptor signaling pathway;GO:0002758 innate immune response-activating signaling pathway
ENSG00000230178	OR4F3	-1.5867	0.0332711	olfactory receptor family 4 subfamily F member 3	GO:0050911 detection of chemical stimulus involved in sensory perception of smell;GO:0007608 sensory perception of smell;GO:0050907 detection of chemical stimulus involved in sensory perception
ENSG00000284662	OR4F16	-1.5867	0.0332711	olfactory receptor family 4 subfamily F member 16	GO:0050911 detection of chemical stimulus involved in sensory perception of smell;GO:0007608 sensory perception of smell;GO:0050907 detection of chemical stimulus involved in sensory perception
ENSG00000284733	OR4F29	-1.5867	0.0332711	olfactory receptor family 4 subfamily F member 29	GO:0050911 detection of chemical stimulus involved in sensory perception of smell;GO:0007608 sensory perception of smell;GO:0050907 detection of chemical stimulus involved in sensory perception
ENSG00000169116	PARM1	-1.58413	0.0186486	prostate androgen-regulated mucin-like protein 1	GO:0051973 positive regulation of telomerase activity;GO:0051972 regulation of telomerase activity;GO:2000573 positive regulation of DNA biosynthetic process
ENSG00000134955	SLC37A2	-1.58388	0.0168879	solute carrier family 37 member 2	GO:0015712 hexose phosphate transport;GO:0015760 glucose-6-phosphate transport;GO:0035435 phosphate ion transmembrane transport
ENSG00000111052	LIN7A	-1.58353	0.0129676	lin-7 homolog A, crumbs cell polarity complex component	GO:1903361 protein localization to basolateral plasma membrane;GO:0035090 maintenance of apical/basal cell polarity;GO:0045199 maintenance of epithelial cell apical/basal polarity
ENSG00000134245	WNT2B	-1.58155	0.0014474	Wnt family member 2B	GO:0060492 lung induction;GO:0061046 regulation of branching involved in lung morphogenesis;GO:0060638 mesenchymal-epithelial cell signaling
ENSG00000171815	PCDHB1	-1.57451	0.00979853	protocadherin beta 1	GO:0007156 homophilic cell adhesion via plasma membrane adhesion molecules;GO:0098742 cell-cell adhesion via plasma-membrane adhesion molecules;GO:0098609 cell-cell adhesion
ENSG00000069535	MAOB	-1.57111	0.0164241	monoamine oxidase B	GO:0010044 response to aluminum ion;GO:0014063 negative regulation of serotonin secretion;GO:0045915 positive regulation of catecholamine metabolic process
ENSG00000171777	RASGRP4	-1.5691	0.00457514	RAS guanyl releasing protein 4	GO:0007202 activation of phospholipase C activity;GO:0010863 positive regulation of phospholipase C activity;GO:1900274 regulation of phospholipase C activity
ENSG00000088538	DOCK3	-1.56695	0.0308221	dedicator of cytokinesis 3	GO:1903997 positive regulation of non-membrane spanning protein tyrosine kinase activity;GO:1903995 regulation of non-membrane spanning protein tyrosine kinase activity;GO:0061098 positive regulation of protein tyrosine kinase activity
ENSG00000170542	SERPINB9	-1.56646	0.00322716	serpin family B member 9	GO:0042270 protection from natural killer cell mediated cytotoxicity;GO:0071391 cellular response to estrogen stimulus;GO:0045953 negative regulation of natural killer cell mediated cytotoxicity
ENSG00000130066	SAT1	-1.56575	0.00851536	spermidine/spermine N1-acetyltransferase 1	GO:0009447 putrescine catabolic process;GO:0032917 polyamine acetylation;GO:0032918 spermidine acetylation
ENSG00000114757	PEX5L	-1.56447	0.0398116	peroxisomal biogenesis factor 5 like	GO:0016560 protein import into peroxisome matrix, docking;GO:0016558 protein import into peroxisome matrix;GO:0006625 protein targeting to peroxisome
ENSG00000161929	SCIMP	-1.56385	0.0435276	SLP adaptor and CSK interacting membrane protein	GO:0038123 toll-like receptor TLR1:TLR2 signaling pathway;GO:0071226 cellular response to molecule of fungal origin;GO:0002238 response to molecule of fungal origin
ENSG00000177791	MYOZ1	-1.55837	6.39998e-05	myozenin 1	GO:0043417 negative regulation of skeletal muscle tissue regeneration;GO:0043503 skeletal muscle fiber adaptation;GO:0043416 regulation of skeletal muscle tissue regeneration
ENSG00000010610	CD4	-1.55309	0.00588903	CD4 molecule	GO:0035397 helper T cell enhancement of adaptive immune response;GO:0097011 cellular response to granulocyte macrophage colony-stimulating factor stimulus;GO:0097012 response to granulocyte macrophage colony-stimulating factor
ENSG00000150681	RGS18	-1.55167	0.0191415	regulator of G protein signaling 18	GO:0008277 regulation of G protein-coupled receptor signaling pathway;GO:0007186 G protein-coupled receptor signaling pathway;GO:0009968 negative regulation of signal transduction
ENSG00000182308	DCAF4L1	-1.55121	0.000498087	DDB1 and CUL4 associated factor 4 like 1	NA
ENSG00000128253	RFPL2	-1.54932	0.0348624	ret finger protein like 2	GO:0046596 regulation of viral entry into host cell;GO:0052372 modulation by symbiont of entry into host;GO:0043903 regulation of biological process involved in symbiotic interaction
ENSG00000164330	EBF1	-1.54448	0.0114787	EBF transcription factor 1	GO:0006357 regulation of transcription by RNA polymerase II;GO:0006355 regulation of DNA-templated transcription;GO:1903506 regulation of nucleic acid-templated transcription
ENSG00000157315	TMED6	-1.53983	0.00262805	transmembrane p24 trafficking protein 6	GO:0006888 endoplasmic reticulum to Golgi vesicle-mediated transport;GO:0007030 Golgi organization;GO:0048193 Golgi vesicle transport
ENSG00000150687	PRSS23	-1.53723	0.00195191	serine protease 23	GO:0006508 proteolysis;GO:0019538 protein metabolic process;GO:1901564 organonitrogen compound metabolic process
ENSG00000173258	ZNF483	-1.53585	0.000352618	zinc finger protein 483	GO:0006355 regulation of DNA-templated transcription;GO:1903506 regulation of nucleic acid-templated transcription;GO:2001141 regulation of RNA biosynthetic process
ENSG00000141448	GATA6	-1.53577	0.0483284	GATA binding protein 6	GO:1904003 negative regulation of sebum secreting cell proliferation;GO:0032912 negative regulation of transforming growth factor beta2 production;GO:0001949 sebaceous gland cell differentiation
ENSG00000119547	ONECUT2	-1.53536	0.0156522	one cut homeobox 2	GO:1905319 mesenchymal stem cell migration;GO:1905320 regulation of mesenchymal stem cell migration;GO:1905322 positive regulation of mesenchymal stem cell migration
ENSG00000087589	CASS4	-1.53533	0.0200442	Cas scaffold protein family member 4	GO:0090527 actin filament reorganization;GO:1900026 positive regulation of substrate adhesion-dependent cell spreading;GO:0061098 positive regulation of protein tyrosine kinase activity
ENSG00000137959	IFI44L	-1.5352	0.0456752	interferon induced protein 44 like	GO:0051607 defense response to virus;GO:0140546 defense response to symbiont;GO:0009615 response to virus
ENSG00000285991	None	-1.53382	0.0224415	None	None
ENSG00000134242	PTPN22	-1.53099	0.0446028	protein tyrosine phosphatase non-receptor type 22	GO:0035644 phosphoanandamide dephosphorylation;GO:0071661 regulation of granzyme B production;GO:0071663 positive regulation of granzyme B production
ENSG00000188536	HBA2	-1.53041	0.0183055	hemoglobin subunit alpha 2	GO:0030185 nitric oxide transport;GO:0015671 oxygen transport;GO:0015670 carbon dioxide transport
ENSG00000163131	CTSS	-1.52827	0.00410047	cathepsin S	GO:0034769 basement membrane disassembly;GO:0097067 cellular response to thyroid hormone stimulus;GO:0071711 basement membrane organization
ENSG00000143412	ANXA9	-1.52738	0.0415857	annexin A9	GO:0007271 synaptic transmission, cholinergic;GO:0007268 chemical synaptic transmission;GO:0098916 anterograde trans-synaptic signaling
ENSG00000115594	IL1R1	-1.51931	0.0248648	interleukin 1 receptor type 1	GO:2000661 positive regulation of interleukin-1-mediated signaling pathway;GO:2000391 positive regulation of neutrophil extravasation;GO:2000389 regulation of neutrophil extravasation
ENSG00000154556	SORBS2	-1.51919	0.000713886	sorbin and SH3 domain containing 2	GO:0003298 physiological muscle hypertrophy;GO:0003301 physiological cardiac muscle hypertrophy;GO:0061049 cell growth involved in cardiac muscle cell development
ENSG00000145335	SNCA	-1.51691	0.00410434	synuclein alpha	GO:0035543 positive regulation of SNARE complex assembly;GO:0051585 negative regulation of dopamine uptake involved in synaptic transmission;GO:0051945 negative regulation of catecholamine uptake involved in synaptic transmission
ENSG00000185274	GALNT17	-1.51629	0.0284134	polypeptide N-acetylgalactosaminyltransferase 17	GO:0006493 protein O-linked glycosylation;GO:0006486 protein glycosylation;GO:0043413 macromolecule glycosylation
ENSG00000100346	CACNA1I	-1.51551	0.036583	calcium voltage-gated channel subunit alpha1 I	GO:0030431 sleep;GO:0019228 neuronal action potential;GO:0098703 calcium ion import across plasma membrane
ENSG00000176563	CNTD1	-1.51328	0.00227121	cyclin N-terminal domain containing 1	GO:0007131 reciprocal meiotic recombination;GO:0140527 reciprocal homologous recombination;GO:0051445 regulation of meiotic cell cycle
ENSG00000137752	CASP1	-1.51283	0.0141968	caspase 1	GO:0140970 AIM2 inflammasome complex assembly;GO:0140447 cytokine precursor processing;GO:0007231 osmosensory signaling pathway
ENSG00000137960	GIPC2	-1.51249	0.037414	GIPC PDZ domain containing family member 2	GO:0008150 biological_process
ENSG00000108823	SGCA	-1.50717	0.0469655	sarcoglycan alpha	GO:0014877 response to muscle inactivity involved in regulation of muscle adaptation;GO:0014894 response to denervation involved in regulation of muscle adaptation;GO:0014870 response to muscle inactivity
ENSG00000186088	GSAP	-1.50509	0.0415834	gamma-secretase activating protein	GO:1902004 positive regulation of amyloid-beta formation;GO:1902993 positive regulation of amyloid precursor protein catabolic process;GO:1902003 regulation of amyloid-beta formation
ENSG00000181722	ZBTB20	-1.50153	0.00194449	zinc finger and BTB domain containing 20	GO:0045821 positive regulation of glycolytic process;GO:0032728 positive regulation of interferon-beta production;GO:0006110 regulation of glycolytic process
ENSG00000002746	HECW1	-1.50068	0.0395843	HECT, C2 and WW domain containing E3 ubiquitin protein ligase 1	GO:2000650 negative regulation of sodium ion transmembrane transporter activity;GO:1902306 negative regulation of sodium ion transmembrane transport;GO:0010766 negative regulation of sodium ion transport
ENSG00000283706	PRSS50	-1.5006	0.0362317	serine protease 50	GO:0006508 proteolysis;GO:0019538 protein metabolic process;GO:1901564 organonitrogen compound metabolic process
ENSG00000167995	BEST1	-1.50042	0.00245274	bestrophin 1	GO:0030321 transepithelial chloride transport;GO:0050908 detection of light stimulus involved in visual perception;GO:0050962 detection of light stimulus involved in sensory perception
ENSG00000206172	HBA1	-1.50037	0.0122626	hemoglobin subunit alpha 1	GO:0030185 nitric oxide transport;GO:0015671 oxygen transport;GO:0015670 carbon dioxide transport
ENSG00000154122	ANKH	-1.49924	0.000137892	ANKH inorganic pyrophosphate transport regulator	GO:0030505 inorganic diphosphate transport;GO:0071344 diphosphate metabolic process;GO:0071529 cementum mineralization
ENSG00000128487	SPECC1	-1.49617	0.00117754	sperm antigen with calponin homology and coiled-coil domains 1	GO:0008306 associative learning;GO:0001824 blastocyst development;GO:0007612 learning
ENSG00000152049	KCNE4	-1.4954	0.045857	potassium voltage-gated channel subfamily E regulatory subunit 4	GO:1902260 negative regulation of delayed rectifier potassium channel activity;GO:0098915 membrane repolarization during ventricular cardiac muscle cell action potential;GO:0099625 ventricular cardiac muscle cell membrane repolarization
ENSG00000124813	RUNX2	-1.49067	0.0467538	RUNX family transcription factor 2	GO:0036076 ligamentous ossification;GO:0002051 osteoblast fate commitment;GO:0033591 response to L-ascorbic acid
ENSG00000177994	C2orf73	-1.49042	0.0384242	chromosome 2 open reading frame 73	NA
ENSG00000182700	IGIP	-1.49008	0.00014496	IgA inducing protein	NA
ENSG00000179583	CIITA	-1.48931	0.0167867	class II major histocompatibility complex transactivator	GO:0045345 positive regulation of MHC class I biosynthetic process;GO:0045343 regulation of MHC class I biosynthetic process;GO:0032966 negative regulation of collagen biosynthetic process
ENSG00000183833	CFAP91	-1.4892	0.0181921	cilia and flagella associated protein 91	GO:1904158 axonemal central apparatus assembly;GO:0035082 axoneme assembly;GO:0001578 microtubule bundle formation
ENSG00000174844	DNAH12	-1.48828	0.00632744	dynein axonemal heavy chain 12	GO:0007018 microtubule-based movement;GO:0007017 microtubule-based process;GO:0009987 cellular process
ENSG00000095303	PTGS1	-1.48684	0.0159537	prostaglandin-endoperoxide synthase 1	GO:0019371 cyclooxygenase pathway;GO:0001516 prostaglandin biosynthetic process;GO:0046457 prostanoid biosynthetic process
ENSG00000104941	RSPH6A	-1.48313	0.0375587	radial spoke head 6 homolog A	GO:1905199 manchette disassembly;GO:0044458 motile cilium assembly;GO:0035082 axoneme assembly
ENSG00000118514	ALDH8A1	-1.48224	0.0108894	aldehyde dehydrogenase 8 family member A1	GO:0097053 L-kynurenine catabolic process;GO:0042904 9-cis-retinoic acid biosynthetic process;GO:0042905 9-cis-retinoic acid metabolic process
ENSG00000163563	MNDA	-1.482	0.0151532	myeloid cell nuclear differentiation antigen	GO:0030889 negative regulation of B cell proliferation;GO:0035458 cellular response to interferon-beta;GO:0050869 negative regulation of B cell activation
ENSG00000170214	ADRA1B	-1.48192	0.0408631	adrenoceptor alpha 1B	GO:0150099 neuron-glial cell signaling;GO:0001996 positive regulation of heart rate by epinephrine-norepinephrine;GO:0003321 positive regulation of blood pressure by epinephrine-norepinephrine
ENSG00000026508	CD44	-1.47964	0.0334164	CD44 molecule (Indian blood group)	GO:0070487 monocyte aggregation;GO:1900623 regulation of monocyte aggregation;GO:1900625 positive regulation of monocyte aggregation
ENSG00000102466	FGF14	-1.47885	0.0299277	fibroblast growth factor 14	GO:1905150 regulation of voltage-gated sodium channel activity;GO:2000649 regulation of sodium ion transmembrane transporter activity;GO:1902305 regulation of sodium ion transmembrane transport
ENSG00000266733	None	-1.47637	0.0347042	None	None
ENSG00000107104	KANK1	-1.47519	0.00255003	KN motif and ankyrin repeat domains 1	GO:2000393 negative regulation of lamellipodium morphogenesis;GO:1900028 negative regulation of ruffle assembly;GO:0090521 podocyte cell migration
ENSG00000141655	TNFRSF11A	-1.46927	0.00295265	TNF receptor superfamily member 11a	GO:0071812 positive regulation of fever generation by positive regulation of prostaglandin secretion;GO:0071848 positive regulation of ERK1 and ERK2 cascade via TNFSF11-mediated signaling;GO:0060086 circadian temperature homeostasis
ENSG00000124145	SDC4	-1.46901	0.00442495	syndecan 4	GO:1903553 positive regulation of extracellular exosome assembly;GO:1903551 regulation of extracellular exosome assembly;GO:1903543 positive regulation of exosomal secretion
ENSG00000141449	GREB1L	-1.46424	0.0395843	GREB1 like retinoic acid receptor coactivator	GO:0061205 paramesonephric duct development;GO:0072177 mesonephric duct development;GO:0072176 nephric duct development
ENSG00000168477	TNXB	-1.45903	0.00320651	tenascin XB	GO:1905935 positive regulation of cell fate determination;GO:1905933 regulation of cell fate determination;GO:1904028 positive regulation of collagen fibril organization
ENSG00000119535	CSF3R	-1.45781	0.0117178	colony stimulating factor 3 receptor	GO:0030593 neutrophil chemotaxis;GO:0071621 granulocyte chemotaxis;GO:1990266 neutrophil migration
ENSG00000166927	MS4A7	-1.45402	0.00545362	membrane spanning 4-domains A7	GO:0007166 cell surface receptor signaling pathway;GO:0007165 signal transduction;GO:0023052 signaling
ENSG00000178401	DNAJC22	-1.45039	0.0280383	DnaJ heat shock protein family (Hsp40) member C22	NA
ENSG00000154175	ABI3BP	-1.44791	0.0349045	ABI family member 3 binding protein	GO:0010811 positive regulation of cell-substrate adhesion;GO:0010810 regulation of cell-substrate adhesion;GO:0030198 extracellular matrix organization
ENSG00000174125	TLR1	-1.44448	0.00979514	toll like receptor 1	GO:0042495 detection of triacyl bacterial lipopeptide;GO:0071725 response to triacyl bacterial lipopeptide;GO:0071727 cellular response to triacyl bacterial lipopeptide
ENSG00000117400	MPL	-1.44394	0.0327792	MPL proto-oncogene, thrombopoietin receptor	GO:1990960 basophil homeostasis;GO:1905219 regulation of platelet formation;GO:1905221 positive regulation of platelet formation
ENSG00000211445	GPX3	-1.44158	0.0287187	glutathione peroxidase 3	GO:0006982 response to lipid hydroperoxide;GO:0033194 response to hydroperoxide;GO:0042744 hydrogen peroxide catabolic process
ENSG00000171817	ZNF540	-1.4378	0.00370409	zinc finger protein 540	GO:0017148 negative regulation of translation;GO:0034249 negative regulation of amide metabolic process;GO:0006417 regulation of translation
ENSG00000171223	JUNB	-1.437	0.0102914	JunB proto-oncogene, AP-1 transcription factor subunit	GO:0002158 osteoclast proliferation;GO:0060136 embryonic process involved in female pregnancy;GO:0033687 osteoblast proliferation
ENSG00000157680	DGKI	-1.43478	0.00255918	diacylglycerol kinase iota	GO:0046834 lipid phosphorylation;GO:0046339 diacylglycerol metabolic process;GO:0007205 protein kinase C-activating G protein-coupled receptor signaling pathway
ENSG00000197921	HES5	-1.42805	0.0257071	hes family bHLH transcription factor 5	GO:2000978 negative regulation of forebrain neuron differentiation;GO:2000974 negative regulation of pro-B cell differentiation;GO:0045608 negative regulation of inner ear auditory receptor cell differentiation
ENSG00000110324	IL10RA	-1.42576	0.0204986	interleukin 10 receptor subunit alpha	GO:0070086 ubiquitin-dependent endocytosis;GO:0060729 intestinal epithelial structure maintenance;GO:0030277 maintenance of gastrointestinal epithelium
ENSG00000249961	TERB1	-1.42564	0.0289894	telomere repeat binding bouquet formation protein 1	GO:0044821 meiotic telomere tethering at nuclear periphery;GO:0070197 meiotic attachment of telomere to nuclear envelope;GO:0034398 telomere tethering at nuclear periphery
ENSG00000054219	LY75	-1.42459	0.0341771	lymphocyte antigen 75	GO:0006897 endocytosis;GO:0006954 inflammatory response;GO:0016192 vesicle-mediated transport
ENSG00000122862	SRGN	-1.41834	0.00349701	serglycin	GO:0033371 T cell secretory granule organization;GO:0033367 protein localization to mast cell secretory granule;GO:0033368 protease localization to mast cell secretory granule
ENSG00000105499	PLA2G4C	-1.41548	0.00358489	phospholipase A2 group IVC	GO:0006663 platelet activating factor biosynthetic process;GO:0046469 platelet activating factor metabolic process;GO:0008611 ether lipid biosynthetic process
ENSG00000143382	ADAMTSL4	-1.41472	0.0362317	ADAMTS like 4	GO:0070285 pigment cell development;GO:0050931 pigment cell differentiation;GO:0048066 developmental pigmentation
ENSG00000164023	SGMS2	-1.4134	0.0424224	sphingomyelin synthase 2	GO:1905371 ceramide phosphoethanolamine metabolic process;GO:1905373 ceramide phosphoethanolamine biosynthetic process;GO:0006686 sphingomyelin biosynthetic process
ENSG00000137393	RNF144B	-1.41208	0.00438828	ring finger protein 144B	GO:0032436 positive regulation of proteasomal ubiquitin-dependent protein catabolic process;GO:2000060 positive regulation of ubiquitin-dependent protein catabolic process;GO:1901800 positive regulation of proteasomal protein catabolic process
ENSG00000177301	KCNA2	-1.4117	0.00647945	potassium voltage-gated channel subfamily A member 2	GO:0021633 optic nerve structural organization;GO:0045188 regulation of circadian sleep/wake cycle, non-REM sleep;GO:0021631 optic nerve morphogenesis
ENSG00000150347	ARID5B	-1.41138	0.00365108	AT-rich interaction domain 5B	GO:0060613 fat pad development;GO:0010761 fibroblast migration;GO:0030325 adrenal gland development
ENSG00000188643	S100A16	-1.40616	0.00340491	S100 calcium binding protein A16	GO:0051592 response to calcium ion;GO:0010038 response to metal ion;GO:1902074 response to salt
ENSG00000162645	GBP2	-1.40084	0.029812	guanylate binding protein 2	GO:0140973 positive regulation of AIM2 inflammasome complex assembly;GO:0140971 regulation of AIM2 inflammasome complex assembly;GO:0140639 positive regulation of pyroptosis
ENSG00000100368	CSF2RB	-1.39969	0.0045702	colony stimulating factor 2 receptor subunit beta	GO:0038157 granulocyte-macrophage colony-stimulating factor signaling pathway;GO:0038043 interleukin-5-mediated signaling pathway;GO:0036015 response to interleukin-3
ENSG00000164035	EMCN	-1.39868	0.00494477	endomucin	GO:0061484 hematopoietic stem cell homeostasis;GO:0048872 homeostasis of number of cells;GO:0048871 multicellular organismal-level homeostasis
ENSG00000205413	SAMD9	-1.39712	0.00441174	sterile alpha motif domain containing 9	GO:0034058 endosomal vesicle fusion;GO:0006906 vesicle fusion;GO:0090174 organelle membrane fusion
ENSG00000166928	MS4A14	-1.39523	0.0434751	membrane spanning 4-domains A14	GO:0007166 cell surface receptor signaling pathway;GO:0007165 signal transduction;GO:0023052 signaling
ENSG00000131771	PPP1R1B	-1.39518	0.0276411	protein phosphatase 1 regulatory inhibitor subunit 1B	GO:0007621 negative regulation of female receptivity;GO:0045924 regulation of female receptivity;GO:0060180 female mating behavior
ENSG00000249242	TMEM150C	-1.39158	0.0097872	transmembrane protein 150C	GO:0019230 proprioception;GO:0050884 neuromuscular process controlling posture;GO:0071260 cellular response to mechanical stimulus
ENSG00000163110	PDLIM5	-1.39136	0.0235211	PDZ and LIM domain 5	GO:0003298 physiological muscle hypertrophy;GO:0003301 physiological cardiac muscle hypertrophy;GO:0061049 cell growth involved in cardiac muscle cell development
ENSG00000104783	KCNN4	-1.38962	0.0378419	potassium calcium-activated channel subfamily N member 4	GO:0046541 saliva secretion;GO:0050862 positive regulation of T cell receptor signaling pathway;GO:0030322 stabilization of membrane potential
ENSG00000065320	NTN1	-1.3882	0.0200442	netrin 1	GO:0061643 chemorepulsion of axon;GO:0033564 anterior/posterior axon guidance;GO:0032488 Cdc42 protein signal transduction
ENSG00000162520	SYNC	-1.38814	0.000314477	syncoilin, intermediate filament protein	GO:0045103 intermediate filament-based process;GO:0009987 cellular process;GO:0008150 biological_process
ENSG00000123901	GPR83	-1.38538	0.0384123	G protein-coupled receptor 83	GO:0007631 feeding behavior;GO:0007200 phospholipase C-activating G protein-coupled receptor signaling pathway;GO:0007218 neuropeptide signaling pathway
ENSG00000174749	FAM241A	-1.37436	0.000790483	family with sequence similarity 241 member A	NA
ENSG00000233087	RAB6D	-1.37119	0.0497062	RAB6D, member RAS oncogene family	GO:0006891 intra-Golgi vesicle-mediated transport;GO:0006890 retrograde vesicle-mediated transport, Golgi to endoplasmic reticulum;GO:0042147 retrograde transport, endosome to Golgi
ENSG00000179564	LSMEM2	-1.36668	0.0378972	leucine rich single-pass membrane protein 2	NA
ENSG00000172349	IL16	-1.36288	0.0203147	interleukin 16	GO:0032730 positive regulation of interleukin-1 alpha production;GO:0032650 regulation of interleukin-1 alpha production;GO:0050930 induction of positive chemotaxis
ENSG00000271605	MILR1	-1.36038	0.0280369	mast cell immunoglobulin like receptor 1	GO:0033004 negative regulation of mast cell activation;GO:0002279 mast cell activation involved in immune response;GO:0043303 mast cell degranulation
ENSG00000155367	PPM1J	-1.35853	0.000159152	protein phosphatase, Mg2+/Mn2+ dependent 1J	GO:1904184 positive regulation of pyruvate dehydrogenase activity;GO:1904182 regulation of pyruvate dehydrogenase activity;GO:0051353 positive regulation of oxidoreductase activity
ENSG00000159388	BTG2	-1.35445	0.00852778	BTG anti-proliferation factor 2	GO:0007406 negative regulation of neuroblast proliferation;GO:0060213 positive regulation of nuclear-transcribed mRNA poly(A) tail shortening;GO:0060211 regulation of nuclear-transcribed mRNA poly(A) tail shortening
ENSG00000128284	APOL3	-1.35229	0.0225825	apolipoprotein L3	GO:0042157 lipoprotein metabolic process;GO:0043123 positive regulation of I-kappaB kinase/NF-kappaB signaling;GO:0043122 regulation of I-kappaB kinase/NF-kappaB signaling
ENSG00000105383	CD33	-1.35136	0.0280383	CD33 molecule	GO:0150102 negative regulation of monocyte activation;GO:1903615 positive regulation of protein tyrosine phosphatase activity;GO:1903613 regulation of protein tyrosine phosphatase activity
ENSG00000136250	AOAH	-1.34897	0.0123983	acyloxyacyl hydrolase	GO:0008653 lipopolysaccharide metabolic process;GO:0009104 lipopolysaccharide catabolic process;GO:1903509 liposaccharide metabolic process
ENSG00000169247	SH3TC2	-1.34786	0.00201345	SH3 domain and tetratricopeptide repeats 2	GO:0032287 peripheral nervous system myelin maintenance;GO:0043217 myelin maintenance;GO:0022011 myelination in peripheral nervous system
ENSG00000157869	RAB28	-1.34671	0.00041667	RAB28, member RAS oncogene family	GO:1901998 toxin transport;GO:0006886 intracellular protein transport;GO:0015031 protein transport
ENSG00000182450	KCNK4	-1.34511	0.00483521	potassium two pore domain channel subfamily K member 4	GO:0071469 cellular response to alkaline pH;GO:0050976 detection of mechanical stimulus involved in sensory perception of touch;GO:0010446 response to alkaline pH
ENSG00000114698	PLSCR4	-1.34254	0.00541979	phospholipid scramblase 4	GO:0017121 plasma membrane phospholipid scrambling;GO:0045332 phospholipid translocation;GO:0034204 lipid translocation
ENSG00000149131	SERPING1	-1.34216	0.00041667	serpin family G member 1	GO:0001868 regulation of complement activation, lectin pathway;GO:0001869 negative regulation of complement activation, lectin pathway;GO:0045916 negative regulation of complement activation
ENSG00000034239	CLXN	-1.33933	0.0265494	calaxin	GO:1901317 regulation of flagellated sperm motility;GO:0036158 outer dynein arm assembly;GO:0060295 regulation of cilium movement involved in cell motility
ENSG00000188906	LRRK2	-1.3375	0.0419582	leucine rich repeat kinase 2	GO:1903125 negative regulation of thioredoxin peroxidase activity by peptidyl-threonine phosphorylation;GO:1904887 Wnt signalosome assembly;GO:1903216 regulation of protein processing involved in protein targeting to mitochondrion
ENSG00000169403	PTAFR	-1.33671	0.0310869	platelet activating factor receptor	GO:0071258 cellular response to gravity;GO:1904301 regulation of maternal process involved in parturition;GO:1904303 positive regulation of maternal process involved in parturition
ENSG00000111913	RIPOR2	-1.33308	0.0225678	RHO family interacting cell polarization regulator 2	GO:1903904 negative regulation of establishment of T cell polarity;GO:1905872 negative regulation of protein localization to cell leading edge;GO:2001107 negative regulation of Rho guanyl-nucleotide exchange factor activity
ENSG00000131042	LILRB2	-1.33276	0.0389078	leukocyte immunoglobulin like receptor B2	GO:1905875 negative regulation of postsynaptic density organization;GO:0140105 interleukin-10-mediated signaling pathway;GO:2000524 negative regulation of T cell costimulation
ENSG00000187690	EZHIP	-1.33242	0.030181	EZH inhibitory protein	GO:0061085 regulation of histone H3-K27 methylation;GO:0061086 negative regulation of histone H3-K27 methylation;GO:1902464 regulation of histone H3-K27 trimethylation
ENSG00000266964	FXYD1	-1.33089	0.00820088	FXYD domain containing ion transport regulator 1	GO:0010732 regulation of protein glutathionylation;GO:0010734 negative regulation of protein glutathionylation;GO:1903276 regulation of sodium ion export across plasma membrane
ENSG00000171786	NHLH1	-1.33039	0.0355256	nescient helix-loop-helix 1	GO:0007417 central nervous system development;GO:0045944 positive regulation of transcription by RNA polymerase II;GO:0045893 positive regulation of DNA-templated transcription
ENSG00000196954	CASP4	-1.33024	0.00632744	caspase 4	GO:0160075 non-canonical inflammasome complex assembly;GO:2000494 positive regulation of interleukin-18-mediated signaling pathway;GO:2000492 regulation of interleukin-18-mediated signaling pathway
ENSG00000081189	MEF2C	-1.32994	0.00401164	myocyte enhancer factor 2C	GO:0003185 sinoatrial valve morphogenesis;GO:0035983 response to trichostatin A;GO:0035984 cellular response to trichostatin A
ENSG00000104490	NCALD	-1.3297	0.0424466	neurocalcin delta	GO:0003073 regulation of systemic arterial blood pressure;GO:0019722 calcium-mediated signaling;GO:0008217 regulation of blood pressure
ENSG00000163536	SERPINI1	-1.3277	0.000990726	serpin family I member 1	GO:0007422 peripheral nervous system development;GO:0010951 negative regulation of endopeptidase activity;GO:0010976 positive regulation of neuron projection development
ENSG00000152213	ARL11	-1.31996	0.0159865	ADP ribosylation factor like GTPase 11	GO:0002244 hematopoietic progenitor cell differentiation;GO:0030097 hemopoiesis;GO:0006886 intracellular protein transport
ENSG00000152402	GUCY1A2	-1.31668	0.0290506	guanylate cyclase 1 soluble subunit alpha 2	GO:0010750 positive regulation of nitric oxide mediated signal transduction;GO:0006182 cGMP biosynthetic process;GO:0010749 regulation of nitric oxide mediated signal transduction
ENSG00000157368	IL34	-1.3158	0.0127335	interleukin 34	GO:0061514 interleukin-34-mediated signaling pathway;GO:0120041 positive regulation of macrophage proliferation;GO:0120040 regulation of macrophage proliferation
ENSG00000126860	EVI2A	-1.31569	0.0249467	ecotropic viral integration site 2A	NA
ENSG00000113594	LIFR	-1.31333	0.00921665	LIF receptor subunit alpha	GO:0038165 oncostatin-M-mediated signaling pathway;GO:0070120 ciliary neurotrophic factor-mediated signaling pathway;GO:0048861 leukemia inhibitory factor signaling pathway
ENSG00000205085	GARIN1A	-1.31172	0.00687667	golgi associated RAB2 interactor 1A	GO:0001675 acrosome assembly;GO:0033363 secretory granule organization;GO:0010927 cellular component assembly involved in morphogenesis
ENSG00000179715	PCED1B	-1.30523	0.02881	PC-esterase domain containing 1B	NA
ENSG00000177464	GPR4	-1.30345	0.0163771	G protein-coupled receptor 4	GO:0072144 glomerular mesangial cell development;GO:0072008 glomerular mesangial cell differentiation;GO:0072143 mesangial cell development
ENSG00000110079	MS4A4A	-1.29993	0.0133773	membrane spanning 4-domains A4A	NA
ENSG00000180481	GLIPR1L2	-1.29269	0.0287013	GLIPR1 like 2	NA
ENSG00000100307	CBX7	-1.29221	0.000204263	chromobox 7	GO:0032968 positive regulation of transcription elongation by RNA polymerase II;GO:0032786 positive regulation of DNA-templated transcription, elongation;GO:0034243 regulation of transcription elongation by RNA polymerase II
ENSG00000096060	FKBP5	-1.28854	0.00743963	FKBP prolyl isomerase 5	GO:0061077 chaperone-mediated protein folding;GO:0006457 protein folding;GO:0009617 response to bacterium
ENSG00000221890	NPTXR	-1.28845	0.00321387	neuronal pentraxin receptor	GO:0098962 regulation of postsynaptic neurotransmitter receptor activity;GO:0099601 regulation of neurotransmitter receptor activity;GO:0010469 regulation of signaling receptor activity
ENSG00000284672	None	-1.28459	0.0194473	None	None
ENSG00000145416	MARCHF1	-1.2838	0.0380957	membrane associated ring-CH-type finger 1	GO:0002495 antigen processing and presentation of peptide antigen via MHC class II;GO:0002504 antigen processing and presentation of peptide or polysaccharide antigen via MHC class II;GO:0048002 antigen processing and presentation of peptide antigen
ENSG00000144645	OSBPL10	-1.28375	0.0183629	oxysterol binding protein like 10	GO:0036150 phosphatidylserine acyl-chain remodeling;GO:0006658 phosphatidylserine metabolic process;GO:0015918 sterol transport
ENSG00000072952	IRAG1	-1.28251	0.0287013	inositol 1,4,5-triphosphate receptor associated 1	GO:0019934 cGMP-mediated signaling;GO:0019935 cyclic-nucleotide-mediated signaling;GO:0019932 second-messenger-mediated signaling
ENSG00000163154	TNFAIP8L2	-1.27451	0.0348306	TNF alpha induced protein 8 like 2	GO:0050868 negative regulation of T cell activation;GO:1903038 negative regulation of leukocyte cell-cell adhesion;GO:0051250 negative regulation of lymphocyte activation
ENSG00000106952	TNFSF8	-1.27269	0.0327792	TNF superfamily member 8	GO:0043374 CD8-positive, alpha-beta T cell differentiation;GO:0036037 CD8-positive, alpha-beta T cell activation;GO:0046632 alpha-beta T cell differentiation
ENSG00000259030	FPGT-TNNI3K	-1.26472	0.0168914	FPGT-TNNI3K readthrough	NA
ENSG00000159403	C1R	-1.26385	0.0156522	complement C1r	GO:0006958 complement activation, classical pathway;GO:0002455 humoral immune response mediated by circulating immunoglobulin;GO:0031638 zymogen activation
ENSG00000185201	IFITM2	-1.26029	0.0325691	interferon induced transmembrane protein 2	GO:0035455 response to interferon-alpha;GO:0046597 negative regulation of viral entry into host cell;GO:1903901 negative regulation of viral life cycle
ENSG00000189157	FAM47E	-1.25978	0.0348306	family with sequence similarity 47 member E	GO:0031062 positive regulation of histone methylation;GO:0031060 regulation of histone methylation;GO:0045815 transcription initiation-coupled chromatin remodeling
ENSG00000150637	CD226	-1.25903	0.0232582	CD226 molecule	GO:0060369 positive regulation of Fc receptor mediated stimulatory signaling pathway;GO:0002860 positive regulation of natural killer cell mediated cytotoxicity directed against tumor cell target;GO:0002857 positive regulation of natural killer cell mediated immune response to tumor cell
ENSG00000114529	C3orf52	-1.25881	0.018235	chromosome 3 open reading frame 52	NA
ENSG00000154269	ENPP3	-1.25704	0.0159037	ectonucleotide pyrophosphatase/phosphodiesterase 3	GO:0002276 basophil activation involved in immune response;GO:0045575 basophil activation;GO:0070667 negative regulation of mast cell proliferation
ENSG00000103528	SYT17	-1.25495	0.0450508	synaptotagmin 17	GO:1903861 positive regulation of dendrite extension;GO:1903859 regulation of dendrite extension;GO:0014059 regulation of dopamine secretion
ENSG00000123104	ITPR2	-1.25437	0.0258888	inositol 1,4,5-trisphosphate receptor type 2	GO:0071361 cellular response to ethanol;GO:0048016 inositol phosphate-mediated signaling;GO:0071320 cellular response to cAMP
ENSG00000240038	AMY2B	-1.25364	0.0191415	amylase alpha 2B	GO:0005975 carbohydrate metabolic process;GO:0044238 primary metabolic process;GO:0071704 organic substance metabolic process
ENSG00000139132	FGD4	-1.25078	0.0399754	FYVE, RhoGEF and PH domain containing 4	GO:0046847 filopodium assembly;GO:0008360 regulation of cell shape;GO:0022604 regulation of cell morphogenesis
ENSG00000177575	CD163	-1.24988	0.0499811	CD163 molecule	GO:0006953 acute-phase response;GO:0002526 acute inflammatory response;GO:0006897 endocytosis
ENSG00000131831	RAI2	-1.24938	0.0341926	retinoic acid induced 2	GO:0009792 embryo development ending in birth or egg hatching;GO:0009790 embryo development;GO:0048513 animal organ development
ENSG00000111729	CLEC4A	-1.24705	0.018987	C-type lectin domain family 4 member A	GO:0002470 plasmacytoid dendritic cell antigen processing and presentation;GO:0002468 dendritic cell antigen processing and presentation;GO:0042590 antigen processing and presentation of exogenous peptide antigen via MHC class I
ENSG00000173267	SNCG	-1.2459	0.046611	synuclein gamma	GO:0014059 regulation of dopamine secretion;GO:0048488 synaptic vesicle endocytosis;GO:0140238 presynaptic endocytosis
ENSG00000163827	LRRC2	-1.24579	0.0435761	leucine rich repeat containing 2	NA
ENSG00000178055	PRSS42P	-1.24119	0.038642	serine protease 42, pseudogene	GO:0007283 spermatogenesis;GO:0048232 male gamete generation;GO:0007276 gamete generation
ENSG00000018189	RUFY3	-1.2381	0.00014229	RUN and FYVE domain containing 3	GO:2000114 regulation of establishment of cell polarity;GO:0032878 regulation of establishment or maintenance of cell polarity;GO:0045773 positive regulation of axon extension
ENSG00000139626	ITGB7	-1.23718	0.0380945	integrin subunit beta 7	GO:0003366 cell-matrix adhesion involved in ameboidal cell migration;GO:0050901 leukocyte tethering or rolling;GO:0061756 leukocyte adhesion to vascular endothelial cell
ENSG00000164708	PGAM2	-1.23336	0.0394537	phosphoglycerate mutase 2	GO:0046689 response to mercury ion;GO:0006735 NADH regeneration;GO:0061621 canonical glycolysis
ENSG00000134516	DOCK2	-1.23317	0.0413499	dedicator of cytokinesis 2	GO:0001766 membrane raft polarization;GO:0002277 myeloid dendritic cell activation involved in immune response;GO:0031580 membrane raft distribution
ENSG00000171496	OR1L8	-1.23316	0.0456003	olfactory receptor family 1 subfamily L member 8	GO:0050911 detection of chemical stimulus involved in sensory perception of smell;GO:0007608 sensory perception of smell;GO:0050907 detection of chemical stimulus involved in sensory perception
ENSG00000132530	XAF1	-1.23233	0.0215486	XIAP associated factor 1	GO:0035456 response to interferon-beta;GO:0032480 negative regulation of type I interferon production;GO:0032479 regulation of type I interferon production
ENSG00000164309	CMYA5	-1.23197	0.0133976	cardiomyopathy associated 5	NA
ENSG00000126458	RRAS	-1.23191	0.00372568	RAS related	GO:0036135 Schwann cell migration;GO:1900148 negative regulation of Schwann cell migration;GO:1904906 positive regulation of endothelial cell-matrix adhesion via fibronectin
ENSG00000159871	LYPD5	-1.23104	0.010984	LY6/PLAUR domain containing 5	NA
ENSG00000224982	TMEM233	-1.22973	0.0479616	transmembrane protein 233	NA
ENSG00000119714	GPR68	-1.22923	0.00997095	G protein-coupled receptor 68	GO:2001206 positive regulation of osteoclast development;GO:0045656 negative regulation of monocyte differentiation;GO:0036035 osteoclast development
ENSG00000197580	BCO2	-1.22524	0.0376313	beta-carotene oxygenase 2	GO:0016110 tetraterpenoid catabolic process;GO:0016118 carotenoid catabolic process;GO:0016124 xanthophyll catabolic process
ENSG00000166428	PLD4	-1.2223	0.0120058	phospholipase D family member 4	GO:1900015 regulation of cytokine production involved in inflammatory response;GO:0002244 hematopoietic progenitor cell differentiation;GO:0006909 phagocytosis
ENSG00000162711	NLRP3	-1.21938	0.0122044	NLR family pyrin domain containing 3	GO:0044546 NLRP3 inflammasome complex assembly;GO:0007231 osmosensory signaling pathway;GO:0045630 positive regulation of T-helper 2 cell differentiation
ENSG00000042980	ADAM28	-1.21671	0.0340927	ADAM metallopeptidase domain 28	GO:0007283 spermatogenesis;GO:0048232 male gamete generation;GO:0007276 gamete generation
ENSG00000198948	MFAP3L	-1.2164	0.00958039	microfibril associated protein 3 like	NA
ENSG00000090539	CHRD	-1.21462	0.0299968	chordin	GO:0021919 BMP signaling pathway involved in spinal cord dorsal/ventral patterning;GO:0033504 floor plate development;GO:0021513 spinal cord dorsal/ventral patterning
ENSG00000102010	BMX	-1.21462	0.0325922	BMX non-receptor tyrosine kinase	GO:0050853 B cell receptor signaling pathway;GO:0007498 mesoderm development;GO:0006661 phosphatidylinositol biosynthetic process
ENSG00000050165	DKK3	-1.21397	0.00588903	dickkopf WNT signaling pathway inhibitor 3	GO:1902612 regulation of anti-Mullerian hormone signaling pathway;GO:1902613 negative regulation of anti-Mullerian hormone signaling pathway;GO:0032345 negative regulation of aldosterone metabolic process
ENSG00000185129	PURA	-1.21338	0.000295415	purine rich element binding protein A	GO:0098961 dendritic transport of ribonucleoprotein complex;GO:0098963 dendritic transport of messenger ribonucleoprotein complex;GO:0098935 dendritic transport
ENSG00000149575	SCN2B	-1.21312	0.0304772	sodium voltage-gated channel beta subunit 2	GO:0046684 response to pyrethroid;GO:0017085 response to insecticide;GO:0060371 regulation of atrial cardiac muscle cell membrane depolarization
ENSG00000075884	ARHGAP15	-1.21224	0.047782	Rho GTPase activating protein 15	GO:0008360 regulation of cell shape;GO:0022604 regulation of cell morphogenesis;GO:0051056 regulation of small GTPase mediated signal transduction
ENSG00000133561	GIMAP6	-1.20735	0.00406635	GTPase, IMAP family member 6	NA
ENSG00000158473	CD1D	-1.20656	0.00340491	CD1d molecule	GO:0048006 antigen processing and presentation, endogenous lipid antigen via MHC class Ib;GO:0048003 antigen processing and presentation of lipid antigen via MHC class Ib;GO:0048007 antigen processing and presentation, exogenous lipid antigen via MHC class Ib
ENSG00000198373	WWP2	-1.20523	9.18753e-05	WW domain containing E3 ubiquitin protein ligase 2	GO:0045746 negative regulation of Notch signaling pathway;GO:0006858 extracellular transport;GO:0070534 protein K63-linked ubiquitination
ENSG00000231389	HLA-DPA1	-1.20404	0.0150998	major histocompatibility complex, class II, DP alpha 1	GO:0002399 MHC class II protein complex assembly;GO:0002503 peptide antigen assembly with MHC class II protein complex;GO:0002396 MHC protein complex assembly
ENSG00000265817	FSBP	-1.19857	0.027695	fibrinogen silencer binding protein	NA
ENSG00000145861	C1QTNF2	-1.19731	0.0327792	C1q and TNF related 2	GO:0019216 regulation of lipid metabolic process;GO:0080090 regulation of primary metabolic process;GO:0019222 regulation of metabolic process
ENSG00000253305	PCDHGB6	-1.197	0.0476972	protocadherin gamma subfamily B, 6	GO:0007156 homophilic cell adhesion via plasma membrane adhesion molecules;GO:0098742 cell-cell adhesion via plasma-membrane adhesion molecules;GO:0098609 cell-cell adhesion
ENSG00000180155	LYNX1	-1.19442	0.00863481	Ly6/neurotoxin 1	GO:0007271 synaptic transmission, cholinergic;GO:0099601 regulation of neurotransmitter receptor activity;GO:0010469 regulation of signaling receptor activity
ENSG00000167613	LAIR1	-1.19423	0.0311146	leukocyte associated immunoglobulin like receptor 1	GO:0002250 adaptive immune response;GO:0006955 immune response;GO:0002376 immune system process
ENSG00000107282	APBA1	-1.19249	0.0116866	amyloid beta precursor protein binding family A member 1	GO:0014051 gamma-aminobutyric acid secretion;GO:0014047 glutamate secretion;GO:0015812 gamma-aminobutyric acid transport
ENSG00000161921	CXCL16	-1.19023	0.0451333	C-X-C motif chemokine ligand 16	GO:0010818 T cell chemotaxis;GO:0072678 T cell migration;GO:0048247 lymphocyte chemotaxis
ENSG00000169413	RNASE6	-1.18848	0.0332493	ribonuclease A family member k6	GO:0019731 antibacterial humoral response;GO:0061844 antimicrobial humoral immune response mediated by antimicrobial peptide;GO:0050829 defense response to Gram-negative bacterium
ENSG00000167074	TEF	-1.18638	0.00141013	TEF transcription factor, PAR bZIP family member	GO:0048511 rhythmic process;GO:0045944 positive regulation of transcription by RNA polymerase II;GO:0045893 positive regulation of DNA-templated transcription
ENSG00000187372	PCDHB13	-1.18627	0.00744547	protocadherin beta 13	GO:0016339 calcium-dependent cell-cell adhesion via plasma membrane cell adhesion molecules;GO:0007416 synapse assembly;GO:0007156 homophilic cell adhesion via plasma membrane adhesion molecules
ENSG00000081148	IMPG2	-1.18597	0.00340196	interphotoreceptor matrix proteoglycan 2	GO:0060042 retina morphogenesis in camera-type eye;GO:0048593 camera-type eye morphogenesis;GO:0060041 retina development in camera-type eye
ENSG00000185561	TLCD2	-1.18325	0.00091078	TLC domain containing 2	GO:0055091 phospholipid homeostasis;GO:0071709 membrane assembly;GO:0097035 regulation of membrane lipid distribution
ENSG00000184500	PROS1	-1.18256	0.0448991	protein S	GO:0042730 fibrinolysis;GO:0030195 negative regulation of blood coagulation;GO:1900047 negative regulation of hemostasis
ENSG00000204257	HLA-DMA	-1.18248	0.0213516	major histocompatibility complex, class II, DM alpha	GO:0002399 MHC class II protein complex assembly;GO:0002503 peptide antigen assembly with MHC class II protein complex;GO:0002396 MHC protein complex assembly
ENSG00000145217	SLC26A1	-1.18121	0.0480339	solute carrier family 26 member 1	GO:0019532 oxalate transport;GO:1902358 sulfate transmembrane transport;GO:0008272 sulfate transport
ENSG00000182578	CSF1R	-1.17751	0.0388958	colony stimulating factor 1 receptor	GO:0038145 macrophage colony-stimulating factor signaling pathway;GO:0120041 positive regulation of macrophage proliferation;GO:0036006 cellular response to macrophage colony-stimulating factor stimulus
ENSG00000079337	RAPGEF3	-1.17012	0.000635792	Rap guanine nucleotide exchange factor 3	GO:0034242 negative regulation of syncytium formation by plasma membrane fusion;GO:0032486 Rap protein signal transduction;GO:0046827 positive regulation of protein export from nucleus
ENSG00000108556	CHRNE	-1.16924	0.0444553	cholinergic receptor nicotinic epsilon subunit	GO:0007271 synaptic transmission, cholinergic;GO:0060079 excitatory postsynaptic potential;GO:0099565 chemical synaptic transmission, postsynaptic
ENSG00000155962	CLIC2	-1.1642	0.00261278	chloride intracellular channel 2	GO:0060315 negative regulation of ryanodine-sensitive calcium-release channel activity;GO:0051280 negative regulation of release of sequestered calcium ion into cytosol;GO:0051284 positive regulation of sequestering of calcium ion
ENSG00000128886	ELL3	-1.16344	0.0068143	elongation factor for RNA polymerase II 3	GO:0042795 snRNA transcription by RNA polymerase II;GO:0009301 snRNA transcription;GO:1902166 negative regulation of intrinsic apoptotic signaling pathway in response to DNA damage by p53 class mediator
ENSG00000091409	ITGA6	-1.1611	0.00131069	integrin subunit alpha 6	GO:0010668 ectodermal cell differentiation;GO:0035878 nail development;GO:0043589 skin morphogenesis
ENSG00000141497	ZMYND15	-1.16035	0.0268467	zinc finger MYND-type containing 15	GO:0007286 spermatid development;GO:0048515 spermatid differentiation;GO:0007281 germ cell development
ENSG00000135643	KCNMB4	-1.15904	0.0324497	potassium calcium-activated channel subfamily M regulatory beta subunit 4	GO:0005513 detection of calcium ion;GO:0019228 neuronal action potential;GO:0099505 regulation of presynaptic membrane potential
ENSG00000141736	ERBB2	-1.15703	0.00444357	erb-b2 receptor tyrosine kinase 2	GO:0038129 ERBB3 signaling pathway;GO:0038133 ERBB2-ERBB3 signaling pathway;GO:0033087 negative regulation of immature T cell proliferation
ENSG00000187164	SHTN1	-1.15629	0.0264571	shootin 1	GO:0061163 endoplasmic reticulum polarization;GO:0061573 actin filament bundle retrograde transport;GO:0070650 actin filament bundle distribution
ENSG00000179921	GPBAR1	-1.15596	0.0345671	G protein-coupled bile acid receptor 1	GO:0038184 cell surface bile acid receptor signaling pathway;GO:1904056 positive regulation of cholangiocyte proliferation;GO:1904054 regulation of cholangiocyte proliferation
ENSG00000179144	GIMAP7	-1.15586	0.0159733	GTPase, IMAP family member 7	GO:0046039 GTP metabolic process;GO:0009205 purine ribonucleoside triphosphate metabolic process;GO:0009144 purine nucleoside triphosphate metabolic process
ENSG00000127329	PTPRB	-1.15339	0.02047	protein tyrosine phosphatase receptor type B	GO:1990264 peptidyl-tyrosine dephosphorylation involved in inactivation of protein kinase activity;GO:0035335 peptidyl-tyrosine dephosphorylation;GO:0008347 glial cell migration
ENSG00000165591	FAAH2	-1.15183	0.0434852	fatty acid amide hydrolase 2	GO:0019369 arachidonic acid metabolic process;GO:0033559 unsaturated fatty acid metabolic process;GO:0001676 long-chain fatty acid metabolic process
ENSG00000243509	TNFRSF6B	-1.15017	0.0322473	TNF receptor superfamily member 6b	GO:0043066 negative regulation of apoptotic process;GO:0043069 negative regulation of programmed cell death;GO:0060548 negative regulation of cell death
ENSG00000147526	TACC1	-1.14726	0.00248837	transforming acidic coiled-coil containing protein 1	GO:0007052 mitotic spindle organization;GO:0021987 cerebral cortex development;GO:1902850 microtubule cytoskeleton organization involved in mitosis
ENSG00000183401	CCDC159	-1.14647	0.0156522	coiled-coil domain containing 159	NA
ENSG00000049246	PER3	-1.14627	0.00575685	period circadian regulator 3	GO:0045187 regulation of circadian sleep/wake cycle, sleep;GO:0042749 regulation of circadian sleep/wake cycle;GO:0043153 entrainment of circadian clock by photoperiod
ENSG00000166257	SCN3B	-1.14381	0.0480869	sodium voltage-gated channel beta subunit 3	GO:0086015 SA node cell action potential;GO:0086018 SA node cell to atrial cardiac muscle cell signaling;GO:0060373 regulation of ventricular cardiac muscle cell membrane depolarization
ENSG00000114279	FGF12	-1.14043	0.00360172	fibroblast growth factor 12	GO:0098908 regulation of neuronal action potential;GO:1905150 regulation of voltage-gated sodium channel activity;GO:0051969 regulation of transmission of nerve impulse
ENSG00000253731	PCDHGA6	-1.13966	0.0225825	protocadherin gamma subfamily A, 6	GO:0007156 homophilic cell adhesion via plasma membrane adhesion molecules;GO:0098742 cell-cell adhesion via plasma-membrane adhesion molecules;GO:0098609 cell-cell adhesion
ENSG00000196664	TLR7	-1.13884	0.0366734	toll like receptor 7	GO:0034154 toll-like receptor 7 signaling pathway;GO:0070305 response to cGMP;GO:0007252 I-kappaB phosphorylation
ENSG00000143110	C1orf162	-1.13876	0.0296153	chromosome 1 open reading frame 162	NA
ENSG00000066185	ZMYND12	-1.13671	0.0414812	zinc finger MYND-type containing 12	NA
ENSG00000188649	CC2D2B	-1.13459	0.00822426	coiled-coil and C2 domain containing 2B	GO:1904491 protein localization to ciliary transition zone;GO:1905515 non-motile cilium assembly;GO:0061512 protein localization to cilium
ENSG00000131979	GCH1	-1.13432	0.0343666	GTP cyclohydrolase 1	GO:0035998 7,8-dihydroneopterin 3'-triphosphate biosynthetic process;GO:0051066 dihydrobiopterin metabolic process;GO:0014916 regulation of lung blood pressure
ENSG00000057704	TMCC3	-1.12713	0.042076	transmembrane and coiled-coil domain family 3	NA
ENSG00000196126	HLA-DRB1	-1.12697	0.0284541	major histocompatibility complex, class II, DR beta 1	GO:0002491 antigen processing and presentation of endogenous peptide antigen via MHC class II;GO:0002469 myeloid dendritic cell antigen processing and presentation;GO:0002468 dendritic cell antigen processing and presentation
ENSG00000000938	FGR	-1.12504	0.0230983	FGR proto-oncogene, Src family tyrosine kinase	GO:0032815 negative regulation of natural killer cell activation;GO:0051450 myoblast proliferation;GO:0033008 positive regulation of mast cell activation involved in immune response
ENSG00000235750	KIAA0040	-1.12479	0.0103763	KIAA0040	NA
ENSG00000167037	SGSM1	-1.11527	0.0249467	small G protein signaling modulator 1	GO:0090630 activation of GTPase activity;GO:0043547 positive regulation of GTPase activity;GO:0043087 regulation of GTPase activity
ENSG00000166401	SERPINB8	-1.11114	0.0388191	serpin family B member 8	GO:0090136 epithelial cell-cell adhesion;GO:0010951 negative regulation of endopeptidase activity;GO:0010466 negative regulation of peptidase activity
ENSG00000184988	TMEM106A	-1.11111	0.0134118	transmembrane protein 106A	GO:0035780 CD80 biosynthetic process;GO:0035781 CD86 biosynthetic process;GO:0045348 positive regulation of MHC class II biosynthetic process
ENSG00000177694	NAALADL2	-1.10656	0.00410047	N-acetylated alpha-linked acidic dipeptidase like 2	GO:0009617 response to bacterium;GO:0051707 response to other organism;GO:0043207 response to external biotic stimulus
ENSG00000205710	C17orf107	-1.10228	0.0187849	chromosome 17 open reading frame 107	NA
ENSG00000178175	ZNF366	-1.10061	0.0231027	zinc finger protein 366	GO:0033147 negative regulation of intracellular estrogen receptor signaling pathway;GO:0033146 regulation of intracellular estrogen receptor signaling pathway;GO:0033144 negative regulation of intracellular steroid hormone receptor signaling pathway
ENSG00000137449	CPEB2	-1.0986	0.0371569	cytoplasmic polyadenylation element binding protein 2	GO:1900248 negative regulation of cytoplasmic translational elongation;GO:0045900 negative regulation of translational elongation;GO:2000766 negative regulation of cytoplasmic translation
ENSG00000102057	KCND1	-1.0978	0.0174895	potassium voltage-gated channel subfamily D member 1	GO:0071805 potassium ion transmembrane transport;GO:0006813 potassium ion transport;GO:0051260 protein homooligomerization
ENSG00000059377	TBXAS1	-1.09242	0.0215346	thromboxane A synthase 1	GO:0019371 cyclooxygenase pathway;GO:0030002 intracellular monoatomic anion homeostasis;GO:0030644 intracellular chloride ion homeostasis
ENSG00000126759	CFP	-1.09205	0.0196192	complement factor properdin	GO:1903028 positive regulation of opsonization;GO:1903027 regulation of opsonization;GO:0006957 complement activation, alternative pathway
ENSG00000178852	EFCAB13	-1.0898	0.0144048	EF-hand calcium binding domain 13	NA
ENSG00000133574	GIMAP4	-1.0819	0.0170858	GTPase, IMAP family member 4	NA
ENSG00000143127	ITGA10	-1.07973	0.0451682	integrin subunit alpha 10	GO:0033627 cell adhesion mediated by integrin;GO:0007229 integrin-mediated signaling pathway;GO:0007160 cell-matrix adhesion
ENSG00000171115	GIMAP8	-1.07767	0.0402561	GTPase, IMAP family member 8	GO:0070232 regulation of T cell apoptotic process;GO:0070228 regulation of lymphocyte apoptotic process;GO:2000106 regulation of leukocyte apoptotic process
ENSG00000113319	RASGRF2	-1.07272	0.0167174	Ras protein specific guanine nucleotide releasing factor 2	GO:2000310 regulation of NMDA receptor activity;GO:0060291 long-term synaptic potentiation;GO:0099601 regulation of neurotransmitter receptor activity
ENSG00000172794	RAB37	-1.07025	0.0275855	RAB37, member RAS oncogene family	GO:0015031 protein transport;GO:0045184 establishment of protein localization;GO:0071705 nitrogen compound transport
ENSG00000174514	MFSD4A	-1.06747	0.0243659	major facilitator superfamily domain containing 4A	GO:1904659 glucose transmembrane transport;GO:0008645 hexose transmembrane transport;GO:0015749 monosaccharide transmembrane transport
ENSG00000086730	LAT2	-1.06676	0.0393342	linker for activation of T cells family member 2	GO:0002279 mast cell activation involved in immune response;GO:0043303 mast cell degranulation;GO:0002448 mast cell mediated immunity
ENSG00000162367	TAL1	-1.0629	0.0434751	TAL bHLH transcription factor 1, erythroid differentiation factor	GO:0060217 hemangioblast cell differentiation;GO:0030221 basophil differentiation;GO:0060375 regulation of mast cell differentiation
ENSG00000113248	PCDHB15	-1.06155	0.0129676	protocadherin beta 15	GO:0007156 homophilic cell adhesion via plasma membrane adhesion molecules;GO:0098742 cell-cell adhesion via plasma-membrane adhesion molecules;GO:0098609 cell-cell adhesion
ENSG00000244731	C4A	-1.06087	0.00547038	complement C4A (Rodgers blood group)	GO:2000427 positive regulation of apoptotic cell clearance;GO:2000425 regulation of apoptotic cell clearance;GO:0006958 complement activation, classical pathway
ENSG00000167895	TMC8	-1.06056	0.048836	transmembrane channel like 8	GO:0006882 intracellular zinc ion homeostasis;GO:1902041 regulation of extrinsic apoptotic signaling pathway via death domain receptors;GO:0032091 negative regulation of protein binding
ENSG00000175003	SLC22A1	-1.05966	0.0475535	solute carrier family 22 member 1	GO:0006844 acyl carnitine transport;GO:1902616 acyl carnitine transmembrane transport;GO:1900749 (R)-carnitine transport
ENSG00000134107	BHLHE40	-1.05538	0.00374926	basic helix-loop-helix family member e40	GO:0043153 entrainment of circadian clock by photoperiod;GO:0009648 photoperiodism;GO:0009649 entrainment of circadian clock
ENSG00000224389	C4B	-1.05401	0.0134325	complement C4B (Chido blood group)	GO:2000427 positive regulation of apoptotic cell clearance;GO:0008228 opsonization;GO:2000425 regulation of apoptotic cell clearance
ENSG00000179761	PIPOX	-1.05114	0.0114787	pipecolic acid and sarcosine oxidase	GO:0033514 L-lysine catabolic process to acetyl-CoA via L-pipecolate;GO:0019474 L-lysine catabolic process to acetyl-CoA;GO:0019477 L-lysine catabolic process
ENSG00000175899	A2M	-1.05085	0.0081279	alpha-2-macroglobulin	GO:0001868 regulation of complement activation, lectin pathway;GO:0001869 negative regulation of complement activation, lectin pathway;GO:0010037 response to carbon dioxide
ENSG00000137501	SYTL2	-1.04948	0.00852268	synaptotagmin like 2	GO:0006904 vesicle docking involved in exocytosis;GO:0048278 vesicle docking;GO:0140029 exocytic process
ENSG00000265972	TXNIP	-1.04597	0.0253312	thioredoxin interacting protein	GO:0071228 cellular response to tumor cell;GO:0051782 negative regulation of cell division;GO:0002347 response to tumor cell
ENSG00000107438	PDLIM1	-1.04482	0.0299277	PDZ and LIM domain 1	GO:0030950 establishment or maintenance of actin cytoskeleton polarity;GO:0030952 establishment or maintenance of cytoskeleton polarity;GO:0030011 maintenance of cell polarity
ENSG00000158715	SLC45A3	-1.04409	0.0294963	solute carrier family 45 member 3	GO:0015766 disaccharide transport;GO:0015770 sucrose transport;GO:0015772 oligosaccharide transport
ENSG00000223865	HLA-DPB1	-1.04152	0.0448991	major histocompatibility complex, class II, DP beta 1	GO:0002399 MHC class II protein complex assembly;GO:0002503 peptide antigen assembly with MHC class II protein complex;GO:0002396 MHC protein complex assembly
ENSG00000138400	MDH1B	-1.03432	2.0099e-05	malate dehydrogenase 1B	GO:0006107 oxaloacetate metabolic process;GO:0006108 malate metabolic process;GO:0006734 NADH metabolic process
ENSG00000198513	ATL1	-1.03356	0.0172485	atlastin GTPase 1	GO:1990809 endoplasmic reticulum tubular network membrane organization;GO:0090158 endoplasmic reticulum membrane organization;GO:0071786 endoplasmic reticulum tubular network organization
ENSG00000116016	EPAS1	-1.03236	0.0391193	endothelial PAS domain protein 1	GO:0048625 myoblast fate commitment;GO:0043619 regulation of transcription from RNA polymerase II promoter in response to oxidative stress;GO:0042415 norepinephrine metabolic process
ENSG00000138496	PARP9	-1.03032	0.0120023	poly(ADP-ribose) polymerase family member 9	GO:0060332 positive regulation of response to type II interferon;GO:0060335 positive regulation of type II interferon-mediated signaling pathway;GO:0034356 NAD biosynthesis via nicotinamide riboside salvage pathway
ENSG00000101331	CCM2L	-1.02748	0.0176176	CCM2 like scaffold protein	GO:0003007 heart morphogenesis;GO:0007507 heart development;GO:0072359 circulatory system development
ENSG00000182359	KBTBD3	-1.02619	0.00320206	kelch repeat and BTB domain containing 3	NA
ENSG00000188596	CFAP54	-1.02618	0.0464075	cilia and flagella associated protein 54	GO:0120197 mucociliary clearance;GO:0090660 cerebrospinal fluid circulation;GO:0003016 respiratory system process
ENSG00000169291	SHE	-1.02551	0.0270073	Src homology 2 domain containing E	NA
ENSG00000136156	ITM2B	-1.02522	5.2994e-05	integral membrane protein 2B	GO:0042985 negative regulation of amyloid precursor protein biosynthetic process;GO:0010561 negative regulation of glycoprotein biosynthetic process;GO:0042984 regulation of amyloid precursor protein biosynthetic process
ENSG00000102003	SYP	-1.02375	0.0189019	synaptophysin	GO:2000474 regulation of opioid receptor signaling pathway;GO:0048172 regulation of short-term neuronal synaptic plasticity;GO:0048499 synaptic vesicle membrane organization
ENSG00000119917	IFIT3	-1.02363	0.0122624	interferon induced protein with tetratricopeptide repeats 3	GO:0140374 antiviral innate immune response;GO:0051607 defense response to virus;GO:0140546 defense response to symbiont
ENSG00000285772	None	-1.02139	0.0494764	None	None
ENSG00000198743	SLC5A3	-1.01288	0.0305049	solute carrier family 5 member 3	GO:1904679 myo-inositol import across plasma membrane;GO:0015750 pentose transmembrane transport;GO:0015756 fucose transmembrane transport
ENSG00000136052	SLC41A2	-1.01204	0.0315772	solute carrier family 41 member 2	GO:0015675 nickel cation transport;GO:0006824 cobalt ion transport;GO:0006828 manganese ion transport
ENSG00000186310	NAP1L3	-1.01128	0.043819	nucleosome assembly protein 1 like 3	GO:0006334 nucleosome assembly;GO:0034728 nucleosome organization;GO:0065004 protein-DNA complex assembly
ENSG00000196876	SCN8A	-1.00795	0.0298004	sodium voltage-gated channel alpha subunit 8	GO:0098703 calcium ion import across plasma membrane;GO:0007422 peripheral nervous system development;GO:0098659 inorganic cation import across plasma membrane
ENSG00000283208	None	-1.00699	0.0232845	None	None
ENSG00000134215	VAV3	-1.00534	0.0126742	vav guanine nucleotide exchange factor 3	GO:0002433 immune response-regulating cell surface receptor signaling pathway involved in phagocytosis;GO:0038096 Fc-gamma receptor signaling pathway involved in phagocytosis;GO:0002431 Fc receptor mediated stimulatory signaling pathway
ENSG00000160808	MYL3	-1.00417	0.0386237	myosin light chain 3	GO:0002026 regulation of the force of heart contraction;GO:0032781 positive regulation of ATP-dependent activity;GO:0055010 ventricular cardiac muscle tissue morphogenesis
ENSG00000180628	PCGF5	-1.00378	0.00812264	polycomb group ring finger 5	GO:0060819 inactivation of X chromosome by genomic imprinting;GO:0036353 histone H2A-K119 monoubiquitination;GO:0035518 histone H2A monoubiquitination
ENSG00000174738	NR1D2	-1.00242	0.00616882	nuclear receptor subfamily 1 group D member 2	GO:2001014 regulation of skeletal muscle cell differentiation;GO:0048512 circadian behavior;GO:0007622 rhythmic behavior
