# Supplementary material for: Synovial Sarcoma Chromatin Dynamics Reveal a Continuum in SS18:SSX Reprograming
Source: bioRxiv. 2024 May 17:2024.05.14.594262. Preprint. [Version 1] doi: 10.1101/2024.05.14.594262 (PMC11118320; doi:10.1101/2024.05.14.594262)
Supplement: Supplement 5 [file media-5.xlsx]

## Sheet: TableS5
Supplemental Table 5: NanoString normalized counts
Gene_Symbol	Ensembl ID	S01	S02	S03	S04	S05	S06	S07	S08	S09	S10	S11	S12	S13	S14	S15	S16	S17	S18	S19	S20	S21	S22	S23	S24	S25	S26	S28	S29	S30	S31	S32	S33	S34	S35	S36	S37	S38	S39	S40	S41	S42	S43	S44	S45	S46	S47	S48	S49
A4GALT	ENSG00000128274	25.46	41.17	157.41	101.53	101.22	251.5	94.9	31.34	175.61	38.54	32.92	66.06	115.94	69.79	309.66	216.82	173.44	115.34	42.94	128.65	31.35	47.32	20	42.76	192.33	213.77	75.12	83.72	100.46	101.71	26.01	65.12	129.18	52.92	106.36	157.83	31.01	28.08	290.2	82.45	47	51.75	39.82	24.63	88.06	38.45	119.22	217.17
ALOX5	ENSG00000012779	9.87	73.1	104.94	580.75	135.78	205.29	107.84	32.46	408.29	65.11	86.43	102.34	239.91	94.68	915.48	179.88	76.41	82.9	310.51	120.61	23.23	297.32	68.19	42.76	892.4	511.88	43.62	66.98	97.32	250.35	62.25	46.4	190.48	47.63	81.04	219.68	18.61	64.19	447.2	66.42	28.92	64.08	38.13	27.18	74.52	21.67	109	45.62
ALS2CL	ENSG00000178038	20.78	5.04	73.22	111.83	106.16	268.39	157.45	20.15	94.39	91.69	26.75	28.84	87.4	66.76	960.49	1760.27	248.13	144.18	23.12	112.57	13.94	48.21	63.64	3.93	234.64	82.89	67.85	816.76	284.42	385.96	44.59	16.28	81.01	17.2	11.4	54.39	161.28	45.85	306.85	313.75	22.9	61.61	5.05	30.57	30.48	51.04	30.66	113.15
BTK	ENSG00000010671	7.79	10.08	40.27	207.97	31.27	49.77	25.88	16.79	109.76	27.91	49.39	41.87	65.11	38.84	66.61	70.67	26.62	40.55	164.34	73.71	9.87	88.39	37.28	11.79	155.79	279.94	14.54	22.33	22.6	76.93	15.79	14.65	81.01	18.52	32.92	59.72	10.71	17.19	49.95	25.19	18.08	23.82	19.63	17.83	71.13	16.08	26.4	21.9
CALB2	ENSG00000172137	41.56	39.49	14.64	119.19	228.77	152.86	62.55	30.23	8.78	15.95	28.81	92.11	94.54	5.46	40.51	14.45	303.08	85.6	504.58	104.53	5012.04	18.75	10.91	4.91	190.4	114.16	33.93	3.72	119.29	2.61	16.72	74.08	17.52	38.37	1080.06	97.04	1.13	69.92	135.59	58.78	10.85	30.4	32.53	650.13	345.48	37.05	81.75	88.21
CAVIN2	ENSG00000168497	135.08	25.21	20.74	631.27	291.31	143.08	112.15	91.8	153.66	86.38	37.73	155.38	160.54	81.93	91.82	101.18	192.32	222.57	161.04	282.77	76.06	850.89	56.37	65.36	255.8	355.56	124.8	138.61	1253.84	101.71	117.06	335.38	354.68	97.9	400.11	216.48	223.87	68.77	102.28	52.67	253.07	322.85	36.45	211.9	88.06	517.34	207.79	37.72
CBX7	ENSG00000100307	89.88	55.46	134.23	367.87	299.54	115.53	230.78	154.49	239.27	194.01	103.58	88.39	296.99	118.35	217.84	695.43	235.25	382.97	112.31	635.23	317.03	286.61	146.38	19.17	246.18	700.93	123.59	159.07	192.75	507.23	183.02	118.03	534.22	109.81	51.91	149.29	103.19	187.98	223.6	134.36	100.02	217.69	47.11	200.43	121.93	120.95	229.08	237.25
CD163	ENSG00000177575	26.5	47.05	86.64	156.47	162.12	126.19	43.14	60.45	252.44	152.82	150.22	58.62	658.2	83.15	296.16	101.18	86.72	91.01	545.05	79.07	59.81	303.57	77.28	23.59	580.83	364.28	69.06	40	168.27	173.42	63.18	116.41	772.86	60.86	234.24	227.14	53.57	51.01	328.26	19.85	65.07	82.15	113.28	62	460.64	48.94	91.12	49.88
CD84	ENSG00000066294	18.7	95.79	156.19	309.99	130.02	239.06	66.86	55.97	355.61	130.23	270.94	88.39	329.99	147.48	199.84	168.64	687.73	91.91	649.93	121.95	51.68	372.32	81.83	26.05	580.83	1362.6	89.66	64.19	129.97	266	71.54	76.52	317.46	117.75	239.31	301.79	55.83	76.22	309.23	32.83	37.36	63.25	121.13	35.25	447.09	60.12	126.89	91.25
CRYGN	ENSG00000127377	2.6	5.04	6.1	13.24	19.75	39.1	6.47	11.19	43.9	7.97	9.6	7.44	11.59	10.92	201.64	16.06	13.74	21.63	9.08	20.1	12.19	15.18	12.73	3.44	109.63	60.35	19.39	6.51	35.16	69.11	13.94	9.77	17.52	19.85	3.8	2.13	7.89	6.3	14.27	18.32	1.21	16.43	6.73	33.12	3.39	12.58	24.7	48.67
CXCL1	ENSG00000163739	1.04	2.52	32.95	107.42	3373.97	26.66	94.9	94.03	355.61	14.62	21.26	9.3	16.05	44.91	2588.9	248.94	5.15	8.11	242.79	13.4	12.19	931.25	21.82	1	676.99	262.49	20.6	82.79	25.11	24.77	12.08	9.77	28.46	9.26	55.71	39.46	50.19	32.67	497.15	116.04	67.48	24.64	22.99	22.51	443.71	9.09	71.53	20.68
CXCL5	ENSG00000163735	6.75	1.68	2.44	6.38	153.89	5.33	12.94	7.84	50.49	1.33	10.29	5.58	7.13	33.38	906.48	19.27	11.16	2.7	11.56	2.68	1.74	48.21	10.91	1	78.85	30.54	6.06	13.02	16.32	7.82	16.72	4.07	6.57	1.32	8.86	2.13	33.83	10.32	911.04	25.96	3.62	9.04	2.24	20.38	121.93	12.58	1.7	9.12
CYP46A1	ENSG00000036530	8.83	7.56	14.64	28.45	23.86	21.33	21.57	60.45	59.27	17.28	24.01	26.05	27.65	37.02	9.9	54.61	19.75	30.64	42.94	48.25	25.55	98.21	15.46	28.01	51.93	19.63	27.87	15.81	81.62	89.97	26.94	43.96	81.01	22.49	12.66	13.86	11.84	36.68	4.76	9.92	9.64	31.22	9.53	32.27	23.71	18.18	9.37	11.56
CYP4X1	ENSG00000186377	180.8	236.95	222.09	628.82	1232.74	386.58	323.52	184.71	392.93	265.77	329.25	87.46	613.6	169.33	1767.94	995.77	1825.37	713.67	659.84	540.08	501.09	274.11	78.19	171.51	2725.28	727.84	347.74	554.43	2071.94	1226.99	476.61	1261.74	941.45	296.36	1033.21	838.18	874.04	277.95	925.32	355.74	257.89	585.72	156.46	56.48	348.87	127.94	910.35	351.61
CYP4Z1	ENSG00000186160	1.56	3.36	9.76	9.81	15.64	16.89	10.78	12.31	98.78	7.97	17.15	4.65	7.13	43.7	30.61	14.45	19.75	10.81	27.25	9.38	12.19	2.68	10	15.23	32.7	10.18	18.17	7.44	12.56	46.94	12.08	19.54	21.89	11.91	12.66	4.27	28.76	16.05	19.03	6.11	1.21	17.25	5.61	19.96	13.55	11.88	5.96	8.52
DPYD	ENSG00000188641	198.47	43.69	567.42	1976.21	737.34	150.19	480.97	123.14	243.66	932.85	89.86	107	918.62	441.22	447.39	968.47	5021.04	1079.51	1411.35	1100.26	1559.58	704.46	306.4	33.42	953.94	1633.09	564.63	326.52	647.32	884.06	268.5	3917.92	179.53	408.81	639.42	796.59	258.27	905.5	594.68	181.69	2931.98	1725.95	120.57	827.63	365.8	747.35	220.56	180.67
DPYSL3	ENSG00000113657	218.21	93.27	14.64	2574.13	2816.03	359.03	185.48	435.47	180	691	89.17	521.96	186.4	515.87	1423.18	644.04	335.71	3572.84	533.49	758.52	793.73	1711.6	265.48	209.84	255.8	2632.86	318.66	621.41	275.63	267.3	150.51	386.66	124.8	116.43	606.5	477.74	2957.65	193.13	616.08	272.53	947.2	264.52	70.66	586	409.84	76.2	276.77	469.63
FGL2	ENSG00000127951	209.9	192.42	467.36	3105.34	1744.59	480.78	209.21	167.92	651.95	263.11	630.37	395.42	972.13	186.32	773.25	645.65	256.72	4286.51	2500.62	1039.96	384.38	1710.71	172.75	216.23	1388.6	4078.35	548.88	596.29	516.1	1259.59	875.17	285.72	761.92	467.02	478.62	1180.49	384.58	183.39	625.6	126.72	283.2	268.63	222.07	509.99	579.19	85.99	274.21	137.48
FUCA1	ENSG00000179163	652.03	599.11	225.75	1903.13	2016.16	729.62	1764.26	648.17	834.15	1197.29	1095.43	528.47	2749.62	1192.56	1285.45	1855.03	1729.2	1617.46	2157.9	2397.53	1045.14	2343.75	1043.75	700.3	3500.36	2531.79	1312.21	1462.35	2774.52	1451.27	1184.55	2231.25	1889.46	1615.4	1738.47	1820.32	902.24	945.61	1529.51	1788.63	1387.05	1436.79	569.76	486.21	707.9	627.11	979.33	1477.02
GLP1R	ENSG00000112164	3.12	1.68	6.1	2.45	1	8	4.31	13.43	52.68	5.32	14.4	5.58	14.27	37.63	9	44.97	4.29	1	4.13	4.02	2.9	4.46	8.18	1	17.31	2.91	4.85	4.65	29.51	9.13	8.36	3.26	2.19	1.32	1.27	2.13	3.38	6.88	11.89	2.29	3.62	10.68	3.93	9.77	10.16	7.69	3.41	4.26
GRIA1	ENSG00000155511	3.12	1	14.64	190.31	287.2	23.99	25.88	30.23	6.59	6.64	4.12	55.82	49.94	55.83	22.5	1337.87	10.3	61.27	160.21	95.15	11.61	36.61	3.64	1	128.86	165.05	8.48	5.58	6.28	44.33	40.88	62.68	17.52	5.29	40.52	6.4	210.33	70.49	14.27	32.06	2.41	18.89	3.93	162.64	33.87	60.12	1	7.3
HEXA	ENSG00000213614	1931.68	1767.92	1631.49	3028.33	3018.47	1974.68	3612.64	1734.05	1523.42	2031.81	1485.72	1325.83	5191.54	1514.22	3149.71	2577.77	3592.35	2671.75	2694.69	3322.23	2239.51	3447.32	2653.91	1361.78	3711.92	3289.44	1647.84	1720.03	3147.47	2851.69	2196.29	2560.93	4081.07	3573.46	1776.46	1823.52	2317.62	1989.23	4348.27	3774.22	3119.97	2482.54	2335.13	1775	1351.45	1612.86	2909.89	3069.02
HHIP	ENSG00000164161	352.25	281.49	257.48	1181.12	113.56	321.71	263.13	217.18	164.63	534.2	97.4	515.45	929.32	622.68	108.92	8017.58	176.87	1678.74	4759.26	1182.01	2316.73	94.64	56.37	322.38	530.82	335.92	144.19	794.43	120.55	997.5	21.37	4177.6	326.22	1533.37	904.06	28.79	36.09	174.22	428.17	113.75	302.48	264.52	418.35	880.28	961.93	4425.4	8915.31	2362.14
HLF	ENSG00000108924	77.93	315.1	233.07	2593.26	3067.03	442.57	746.25	909	291.95	358.79	480.15	598.25	878.49	588.09	256.55	1315.38	725.51	3698.99	579.73	2646.79	1265.2	466.96	288.21	297.81	517.36	1694.16	513.74	678.15	1234.37	1685.98	634.55	704.13	1230.45	537.14	229.18	238.87	431.95	1126.71	815.9	63.36	632.67	1111.48	194.03	1299.4	220.16	419.47	949.52	322.41
HS3ST1	ENSG00000002587	54.03	21.85	20.74	872.59	116.85	1869.81	1863.47	193.67	118.54	27.91	69.28	88.39	451.28	62.51	2054.2	303.55	175.15	206.35	312.16	612.45	218.9	291.07	23.64	28.5	209.64	180.32	381.67	67.91	204.05	396.39	121.71	232	374.39	111.13	120.29	140.76	694.16	126.65	4498.13	583.23	62.66	151.98	16.26	55.2	30.48	26.57	97.93	1087.08
IL10RA	ENSG00000110324	40.01	52.94	47.59	213.37	264.98	185.74	71.17	61.57	307.32	134.21	227.04	91.18	730.44	62.51	242.15	114.03	125.35	89.21	828.31	116.59	39.48	473.21	81.83	43.74	486.59	468.99	83.6	72.56	102.34	268.61	70.61	66.75	302.14	43.66	116.49	295.39	37.78	64.76	223.6	22.9	25.31	89.54	71.78	22.51	213.39	20.97	68.98	56.57
IL16	ENSG00000172349	18.7	51.26	23.18	71.12	51.02	98.64	30.2	31.34	131.71	31.89	97.4	48.38	149.83	44.3	63.91	409.55	63.54	58.57	242.79	36.18	19.74	216.96	30	60.45	163.48	141.79	79.97	46.51	67.81	138.22	59.46	48.84	67.87	62.18	62.04	151.43	14.1	57.88	54.71	12.21	21.69	35.32	21.31	21.66	33.87	42.65	46.84	29.2
KCNC3	ENSG00000131398	16.63	32.77	20.74	300.18	347.27	106.64	207.05	201.5	111.95	106.31	39.1	44.66	369.23	103.17	288.96	440.07	306.52	373.05	104.88	277.41	208.45	263.39	78.19	2.46	240.41	199.95	79.97	38.14	122.43	212.54	12.08	310.96	26.27	86	29.12	89.58	170.86	304.32	183.16	138.94	180.76	83.79	25.24	131.21	115.16	15.38	68.98	167.29
LILRB5	ENSG00000105609	3.64	10.08	39.05	62.29	93.81	23.99	12.94	14.55	120.73	49.17	19.21	18.61	352.29	38.84	14.4	25.7	27.47	35.14	68.54	32.16	12.19	195.54	20.91	4.91	94.24	162.87	53.31	14.88	25.74	52.16	13.01	34.19	91.96	10.58	60.78	88.51	30.45	12.61	26.17	5.34	10.85	22.18	33.09	10.62	30.48	18.18	10.22	7.91
NCALD	ENSG00000104490	50.92	21.85	42.71	281.55	1036.88	383.03	209.21	63.81	79.02	233.88	36.35	146.07	253.29	115.31	1058.61	966.86	109.04	272.13	296.47	225.15	222.96	170.54	106.37	75.19	288.49	433.36	272.62	222.33	70.95	728.89	80.83	129.43	595.52	533.17	58.24	71.45	120.67	46.42	245.01	66.42	324.17	232.48	147.49	473.05	220.16	131.43	124.33	309.64
NLRP3	ENSG00000162711	5.72	8.4	15.86	20.6	37.85	24.88	15.1	23.51	63.66	10.63	15.78	9.3	62.43	16.99	37.81	30.52	6.87	10.81	47.07	10.72	15.68	83.93	17.27	9.34	50.01	42.17	9.69	13.95	10.67	41.73	15.79	8.14	54.74	6.62	11.4	27.73	9.59	25.22	40.44	6.87	15.67	11.5	7.29	14.44	16.94	13.28	17.88	6.08
P2RY13	ENSG00000181631	19.22	26.89	18.3	86.82	73.24	90.65	56.08	52.61	147.07	29.23	47.33	42.8	268.45	70.4	99.02	88.33	48.08	59.47	193.24	75.05	25.55	239.29	31.82	32.93	384.65	203.59	52.1	69.77	94.81	234.71	68.75	84.66	234.27	38.37	43.05	120.5	41.16	64.19	97.53	16.03	61.46	73.11	26.36	32.7	105	38.45	75.79	27.98
PCDHGA2	ENSG00000081853	28.58	25.21	65.89	329.61	514.33	460.34	163.92	118.66	94.39	26.58	36.35	35.36	231.88	79.5	53.11	224.85	344.3	1041.67	260.14	538.74	84.19	168.75	83.65	175.44	503.9	935.79	73.91	167.44	288.82	464.2	40.88	56.98	155.45	38.37	136.75	78.91	53.57	305.46	30.92	72.52	85.56	238.23	26.92	400.86	47.42	77.6	72.39	71.78
PCSK1N	ENSG00000102109	977.27	305.02	50.03	2515.76	1934.69	501.22	590.96	387.33	296.34	892.99	429.39	87.46	4570.8	860.59	876.77	3289.26	3750.33	1628.28	996.78	2291.66	1099.72	1958.03	19.09	69.78	1028.95	2366.01	172.05	1717.24	5181.11	749.76	456.17	3195.88	3139.62	2309.98	70.91	579.05	1771.77	1449.37	637.49	300.01	1330.42	915.96	6.73	88.33	250.64	170.58	1173.49	1255.59
PCSK2	ENSG00000125851	23.38	2.52	1.22	186.88	197.5	293.27	43.14	8.96	10.98	23.92	24.01	226.09	8.03	4.25	240.35	693.83	10.3	295.56	137.91	241.23	30.77	48.21	71.83	1	28.85	413	25.44	27.91	9.42	713.25	42.74	8.95	4.38	1082.23	24.06	57.58	3.38	12.04	525.69	453.46	65.07	2.46	2.8	219.96	10.16	1	18.74	18.25
PLEKHA6	ENSG00000143850	11.43	33.61	25.63	97.12	137.43	164.41	34.51	45.9	120.73	10.63	10.29	46.52	177.48	47.95	76.51	109.21	161.42	72.99	46.25	89.79	50.52	163.39	16.37	16.71	53.85	109.07	43.62	138.61	177.68	212.54	95.69	74.08	238.65	38.37	27.86	69.32	44.55	63.04	85.63	50.38	9.64	62.43	5.61	132.06	6.77	15.38	112.41	20.68
RYR2	ENSG00000198626	31.69	10.08	17.08	732.8	367.02	215.06	30.2	52.61	68.05	15.95	18.52	19.54	24.08	58.87	27.91	28.91	19.75	182.92	95.8	17.42	6.97	5.36	12.73	9.34	36.54	189.78	43.62	49.3	70.95	24.77	23.23	4.88	32.84	9.26	84.83	44.79	14.66	17.77	42.82	5.34	9.64	21.36	4.49	236.53	71.13	35.65	26.4	13.38
SERPINB9	ENSG00000170542	32.73	114.28	203.78	432.13	171.17	462.12	194.11	166.8	513.66	201.99	278.49	245.63	905.24	103.17	372.67	186.31	873.19	325.3	559.09	446.27	53.42	606.25	43.64	111.56	438.51	739.47	299.28	170.24	1571.54	1117.46	189.53	127.8	575.82	88.64	151.94	267.66	451.68	149.58	475.74	187.79	178.35	134.72	91.97	174.95	162.58	282.44	286.13	111.93
SLC25A27	ENSG00000153291	346.02	263.84	215.99	1782.96	1777.51	1733.84	1074.09	1158.65	353.42	269.76	691.42	106.07	665.33	903.68	1042.4	2256.55	732.38	1166.92	794.45	1110.98	886.05	956.25	578.24	454.09	1209.74	569.33	1366.74	730.24	2530.91	3062.92	1078.64	745.65	1083.76	202.42	106.36	31.99	1056.18	2006.99	470.98	159.55	288.02	607.9	66.17	1880.31	484.35	1654.8	171.17	448.95
SLC34A2	ENSG00000157765	10.91	62.18	1.22	5.4	6.58	16.89	51.76	11.19	63.66	18.6	11.66	8.37	200.67	30.95	1301.65	412.76	228.39	2.7	4.95	4.02	4.06	894.64	12.73	13.76	921.25	79.98	126.01	27.91	23.86	14.34	50.17	25.23	52.55	14.55	17.73	36.26	25.38	20.63	278.31	14.5	9.64	122.4	6.17	19.11	20.32	15.38	134.55	1592
SLC6A2	ENSG00000103546	3.12	15.97	20.74	5.4	33.74	55.99	6.47	7.84	52.68	10.63	42.53	5.58	2.68	12.74	77.42	183.09	10.3	45.96	6.61	125.97	6.39	8.04	6.36	3.93	3.85	157.78	14.54	7.44	237.33	11.74	15.79	10.58	591.14	156.12	8.86	9.6	15.23	10.32	35.68	9.16	7.23	13.97	2.24	14.01	20.32	9.79	2.55	17.03
SLITRK4	ENSG00000179542	1406.93	1.68	2.44	487.55	247.7	46.21	120.78	15.67	57.07	11.96	15.78	33.49	24.08	34.59	108.92	12.85	19.75	236.09	1522.83	21.44	72	45.54	20.91	7.86	76.93	111.97	70.28	21.4	60.9	26.08	13.01	20.35	8.76	1.32	554.59	87.44	1162.2	24.07	40.44	164.13	56.64	16.43	26.36	360.1	267.58	8.39	17.88	132.01
SPINK2	ENSG00000128040	1.04	3.36	37.83	8.34	41.15	33.77	21.57	13.43	63.66	2.66	42.53	15.82	502.12	45.52	11.7	1638.21	230.96	82	18.17	6.7	6.39	142.86	21.82	9.34	32.7	152.69	42.41	29.77	4557.64	20.86	49.24	61.05	24.08	31.75	3.8	10.66	262.78	60.75	97.53	32.06	20.49	23	16.82	19.11	37.26	12.58	5.11	43.8
STEAP4	ENSG00000127954	34.81	1.68	19.52	351.69	506.1	109.31	43.14	13.43	107.56	10.63	22.64	53.96	837.46	37.02	46.81	30.52	230.1	221.67	138.74	96.49	18.58	117.86	24.55	17.69	84.62	631.86	191.44	11.16	207.19	19.56	154.22	74.08	35.03	9.26	55.71	322.05	56.95	6.3	240.25	36.64	220.53	22.18	5.05	33.12	88.06	80.4	16.18	13.99
SYNPO2	ENSG00000172403	18.7	5.88	23.18	85.84	103.69	343.04	12.94	16.79	32.93	10.63	19.21	15.82	171.24	20.03	10.8	46.58	41.21	91.91	107.36	29.48	8.71	22.32	24.55	6.39	36.54	284.3	98.14	12.09	65.3	14.34	16.72	20.35	30.65	13.23	29.12	115.17	33.27	9.74	64.23	13.74	32.54	16.43	102.06	16.56	77.9	25.17	67.28	20.07
TEF	ENSG00000167074	300.82	400.81	595.49	2181.73	2296.77	711.84	619	830.64	601.46	560.77	887.59	334.95	1549.17	529.83	772.35	586.22	889.5	3595.37	642.5	2771.43	2000.29	962.5	743.71	461.95	1036.64	1804.68	661.56	572.1	663.65	1494.3	363.26	814.84	461.97	910.23	389.99	636.63	675.55	800.05	1255.96	268.71	756.79	1584.65	573.13	753.74	484.35	602.64	1128.36	726.95
TLR4	ENSG00000136869	32.73	31.93	42.71	107.42	177.75	89.76	58.23	48.14	105.37	59.8	83.68	64.2	391.53	98.92	100.82	1541.84	105.61	62.18	227.1	109.89	19.16	195.54	42.73	28.99	332.73	343.92	52.1	73.49	138.76	122.57	58.53	56.17	179.53	37.04	120.29	201.55	130.82	40.69	133.21	21.38	42.18	50.93	36.45	22.08	84.68	42.65	136.25	34.67
TMEM273	ENSG00000204161	5.72	2.52	8.54	21.58	28.8	23.11	17.25	7.84	57.07	7.97	10.97	12.1	39.24	41.27	9.9	19.27	7.73	33.34	18.99	36.18	7.55	13.39	10	4.91	38.47	83.62	23.02	4.65	21.98	6.52	13.01	11.4	26.27	9.26	20.26	25.59	4.51	5.73	38.06	7.63	10.85	13.14	5.61	10.62	23.71	10.49	4.26	6.69
ZNF483	ENSG00000173258	630.21	445.34	769.99	2240.1	2369.19	1588.98	1701.71	1843.76	937.32	1331.51	374.52	515.45	2737.13	494.02	400.58	3348.69	852.58	2425.75	730.03	3018.02	1582.81	1798.21	879.18	368.58	1652.09	2253.31	695.49	1650.26	2359.5	3145.07	567.65	1023.23	8869.31	1349.47	279.83	541.72	642.28	1434.47	1819.71	662.63	937.56	1477.86	103.19	1990.72	623.22	512.45	1091.74	757.98
ZNF728	ENSG00000269067	1.56	4.2	7.32	242.8	373.61	10.66	66.86	22.39	76.83	5.32	12.35	9.3	594.87	38.84	18	25.7	263.59	200.04	9.08	332.36	5.81	324.11	8.18	1	71.16	266.12	15.75	8.37	420.04	564.6	11.15	16.28	183.91	121.72	35.45	3.2	4.51	353.6	102.28	32.06	27.72	17.25	8.41	13.16	23.71	9.79	80.9	7.91
[truncated: 33 more columns]
